# Supplementary material for: CarD uses a minor groove wedge mechanism to stabilize the RNA polymerase open promoter complex
Source: eLife. 2015 Sep 8;4:e08505. doi: 10.7554/eLife.08505 (PMC4593161; doi:10.7554/eLife.08505)
Supplement: Source code 1. — Sequence alignment (.fas format) of 831 CarD sequences. DOI: http://dx.doi.org/10.7554/eLife.08505.025 [file elife08505s001.fas]

>gi|499546969|ref|WP_011227752.1| transcriptional regulator [Thermus thermophilus]
-------------MKE----FRPGDKVVLPPYGVGVVAGIAQRSVS--GVSRA-YYQVDF
PG-SRS---KAYVPVEAPHSVGLRKALAPEEVPVILDLL-KNG--RMPLPK----QWAAR
HRKT-----SEI----LADGNPYRIAQ-MA-GQL-----RAWEVE-RG-LPDLDRQALRR
AIHLLAEEVAQSLEITVQEAKRLF-----EE-A-WGEELN--------------------
-------------------
>gi|499487533|ref|WP_011174173.1| transcriptional regulator [Thermus thermophilus]
-------------MKE----FRPGDKVVLPPYGVGVVAGIAQRSVS--GVSRA-YYQVDF
PG-SRS---KAYVPVEAPHSVGLRKALAPEEVPVILDLL-KNG--RMPLPK----QWAAR
HRKT-----SEI----LAEGNPYRIAQ-MA-GQL-----RAWEVE-RG-LPDLDRQALRR
AIHLLAEEVAQSLEITVQEAKRLF-----EE-A-WGEELN--------------------
-------------------
>gi|495906271|ref|WP_008630850.1| transcriptional regulator [Thermus sp. RL]
-------------MKE----FRPGDKVVLPPYGVGVVAGIAQRSVS--GVSRA-YYQVDF
PG-SRS---KAYVPVEAPHSVGLRKALAPEEIPVILDLL-KNG--RMLLPK----QWAAR
HRKT-----SEI----LADGNPYRIAQ-MA-GQL-----RAWEVE-RG-LPDLDRQALRR
AIHLLAEEVAQSLEITVQEAKRLF-----EE-A-WGEELN--------------------
-------------------
>gi|505918454|ref|WP_015716260.1| MULTISPECIES: transcriptional regulator [Thermus]
-------------MKE----FRPGDKVVLPPYGVGVVAGIAQRSVS--GISRA-YYQVDF
PG-SRS---KAYVPVEAPQSVGMRKALAPEEVPVILDLL-KNG--RMPLPK----QWAAR
HRKT-----SEI----LADGNPYRIAQ-MA-GQL-----RAWELE-RG-LPDLDRQALRR
AIYLLAEEVSQTLEITVQEAKRLF-----EE-A-WGEELN--------------------
-------------------
>gi|740198447|ref|WP_038040405.1| MULTISPECIES: transcriptional regulator [Thermus]
-------------MKE----FRPGDKVVLPPYGVGVVAGIAQRSVS--GINRA-YYQVDF
PG-SRS---KAYVPVEAPQSVGMRKALAPEEVPIILDLL-KNG--RMPLPK----QWAAR
HRKT-----SEI----LADGNPYRIAQ-MA-GQL-----RAWELE-RG-LPDLDRQALRR
AIYLLAEEVSQTLEITVQEAKRLF-----EE-A-WGEELN--------------------
-------------------
>gi|516806841|ref|WP_018110399.1| transcriptional regulator [Thermus igniterrae]
-------------MKE----FRPGDKVVLPPYGVGVVAGIAQRSVS--GVSRA-YYQVDF
PG-SRS---KAYVPVEAPQSVGMRKALSPEEVPIILDLL-KNG--RMPLPK----QWAAR
HRKT-----SEI----LADGNPYRIAQ-MA-GQL-----RAWELE-RG-LPDLDRQALRR
AIYLLAEEVSQTLEVTVQEAKRLF-----EE-A-WGEELN--------------------
-------------------
>gi|518381364|ref|WP_019551571.1| transcriptional regulator [Thermus scotoductus]
-------------MKE----FRPGDKVVLPPYGVGVVAGIAQRSVS--GVSRA-YYQVDF
PG-SRS---KAYVPVEAPQSVGMRKALAPEEVPVILDLL-KNG--RMPLPK----QWAAR
HRKT-----SEI----LADGNPYHIAQ-MA-GQL-----RAWELE-RG-LPDLDRQALRR
AIYLLAEEVSQTLEITVQEAKRLF-----EE-A-WGEELN--------------------
-------------------
>gi|511100069|ref|WP_016330242.1| hypothetical protein [Thermus oshimai]
-------------MKE----FRPGDKVVLPPYGVGVVAGIAQRSVS--GVSRS-YYQVDF
PG-SRS---KAYVPVEAPQSVGMRKALSPEEVPVILDLL-KNG--RMPLPK----QWAAR
HRKT-----SEI----LADGNPYRIAQ-MA-GQL-----RAWELE-RG-LPDLDRQALRR
AIYLLAEEVAQTLEITLQEAKRLF-----ED-A-WGEELN--------------------
-------------------
>gi|489133696|ref|WP_003043481.1| transcriptional regulator [Thermus aquaticus]
-------------MKE----FRPGDKVVLPPYGVGVVAGIAQRSIS--GVSRA-YYQVDF
PG-SRS---KAYVPVEAPQSVGMRKALSPEEVPVILDLL-KNG--RMPLPK----QWAAR
HRKT-----SEI----LADGNPYRIAQ-MA-GQL-----RAWELE-RG-LPDLDRQALRR
AICLLAEEVSQTLEITVQEAKRLF-----EE-A-WGEELN--------------------
-------------------
>gi|504329265|ref|WP_014516367.1| transcriptional regulator [Thermus sp. CCB_US3_UF1]
-------------MKE----FRPGDKVVLPPYGVGVVAGIAQRSVS--GINRA-YYQVDF
PG-SRS---KAYVPVEAPQSVGMRRALSPEEVPVILDLL-KNG--RMPLPK----QWAAR
HRKT-----SEI----LADGNPYRIAQ-MA-GQL-----RAWELE-RG-LPDLDRQALRR
AIHLLAEEVSQTLEVTFQEAKRLF-----EE-A-WGEELN--------------------
-------------------
>gi|551068210|ref|WP_022798969.1| transcriptional regulator [Thermus islandicus]
-------------MKE----FRPGDKVVLPPYGVGVVAGIAQRSVS--GVSRA-YYQVDF
PG-SRS---KAYVPVEAPQSVGMRKALAPEEVPVILDLL-KNG--RLPLPK----QWAAR
HRKT-----SEI----LADGNPYRIAQ-MA-GQL-----RAWELE-RG-LPDLDRQALRR
AIHLLAEEVSQTLEITVQEAKRLF-----EA-T-WGEELN--------------------
-------------------
>gi|740207162|ref|WP_038049093.1| transcriptional regulator [Thermus caliditerrae]
-------------MKE----FRPGDKVVLPPYGVGVVAGIAQRSVS--GISRA-YYQVDF
PG-SRS---KAYVPVEAPQSVGMRKALAPEEVPVILDLL-KNG--RMPLPK----QWAAR
HRKT-----SEI----LADGNPYRIAQ-MA-GQL-----RAWELE-RG-LPDLDRQALRR
AIYLLAEEVSQTLEISLQEARRLF-----EE-A-WGEELN--------------------
-------------------
>gi|746416813|ref|WP_039457767.1| transcriptional regulator [Thermus sp. 2.9]
-------------MKE----FRPGDKVVLPPYGVGVVAGIAQRSVS--GVSRA-YYQVDF
PG-SRS---KAYVPVEAPHSVGMRKALAPEEVPVILDLL-KNG--RMPLPK----QWAAR
HRKT-----SEI----LADGNPYRIAQ-MA-GQL-----RAWELE-RG-LADLDRQALRR
AIYLLAEEVSQTLEISVQEAKRLF-----EE-A-WGEELN--------------------
-------------------
>gi|740222979|ref|WP_038064617.1| transcriptional regulator [Thermus filiformis]
-------------MKE----YRPGDKVVLPPYGVGVVAGIAERRVS--GVARA-YYQVDF
PG-TRS---KAYVPVEAPQTVGLRPALSPEEIPAILDLL-KNG--RMPLPR----QWAAR
HRKT-----SEI----LADGNPYRIAQ-LA-GQL-----RAWDLE-RG-LPDLDRQALRR
AVHLLAEEVAQTLEISLQEARALF-----EE-V-WGEDLN--------------------
-------------------
>gi|502777785|ref|WP_013012761.1| transcriptional regulator [Meiothermus ruber]
-------------MSE----YRPGDKVVLPPYGVGVVAGIAQRSVA--GSDRA-YYQVDF
PG-TRS---KAYVPVEAPQTTRLRRALSPDQVNEILALL-QEG--RLPLPR----QWAAR
HRKT-----TEI----LADGDPFRIAT-LA-GQL-----RAWELE-KG-LPDLDRQALRR
AMHLLAEEISQVLEITLDEARKLF-----EE-A-VGESLN--------------------
-------------------
>gi|648543015|ref|WP_026234766.1| transcriptional regulator [Meiothermus timidus]
-------------MRE----YRPGDKVVLPPYGVGVVSGIAQRTVS--GSERD-YYQVDF
PG-TRS---KAYVPVEAPQITRMRPALGPDEIPQILHLL-REG--RLPLPR----QWAAR
HRKT-----TEI----LAEGDPYRIAT-LA-GQL-----RAWDLE-KG-LPDLDRQAFRR
AMHLLAEEIAQVMEVSLDEARALF-----ED-A-WSEELN--------------------
-------------------
>gi|654400734|ref|WP_027876765.1| transcriptional regulator [Meiothermus cerbereus]
-------------MSE----YRPGDKVVLPPYGVGVVAGIAQRSIA--GSDKS-YYQVDF
PG-TRS---KAYVPVEAPQTTRLRRALSPDQVGEILALL-QEG--RLPLPR----QWAAR
HRKT-----TEI----LADGDPFRIAT-LA-GQL-----RAWEFE-KG-LPDLDRQALRR
AMHLLAEEISQVLEITLEEARKLF-----EE-S-VGESLN--------------------
-------------------
>gi|654420950|ref|WP_027892206.1| transcriptional regulator [Meiothermus chliarophilus]
-------------MKE----YRPGDKVVLPPYGVGVVSGIAQRTVS--GNERD-YYQVDF
PG-TRS---KAYVPVEAPQTTRMRPALGPDEIPQILHLL-REG--RLPLPR----QWAAR
HRKT-----TEI----LAEGDPHRIAT-LA-GQL-----RAWDLE-KG-LPDLDRQAFRR
AMHLLAEEIAQVMEISLDKARALF-----ED-A-WGEELN--------------------
-------------------
>gi|654417220|ref|WP_027888576.1| MULTISPECIES: transcriptional regulator [Meiothermus]
-------------MSE----YRPGDKVVLPPYGVGVVAGIAQRSVA--GSDKS-YYQVDF
PG-TRS---KAYVPVEAPQTTRLRRALSPDQVNEILALL-QEG--RLPLPR----QWAAR
HRKT-----TEI----LADGDPFRIAT-LA-GQL-----RAWEQE-KG-LPDLDRQALRR
AMHLLAEEISQVLEITLDEARKLF-----EE-A-VGESLN--------------------
-------------------
>gi|503470144|ref|WP_013704805.1| transcriptional regulator [Marinithermus hydrothermalis]
-------------MKQ----YRPGDKVVLPPYGVGVVAGIAKRTVA--GVGRS-YYQVEF
PG-TRS---KAFVPVESPGQVGLRPALSREEVGEILERL-KNG--RVSLPK----QWAAR
HRRV-----TEI----LAEGDPYRIAV-LA-GQL-----RRWEVE-RG-LPDLDRQAFRR
AVNLLAEEVSQALEITVEEARQLF-----ED-A-WGEDLN--------------------
-------------------
>gi|654410631|ref|WP_027882183.1| transcriptional regulator [Meiothermus rufus]
-------------MSE----YRPGDKVVLPPYGVGVVAGIAQRSVA--GSDKS-YYQVDF
PG-TRS---KAYVPVEAPQTTRLRRALSPDQVKEVLALL-REG--RLPLPR----QWAAR
HRKT-----TEI----LAEGDPFRIAT-LA-GQL-----RAWELE-KG-LPDLDRQALRR
ALHLLAEEIAQVLEISLEEARKLF-----EE-A-VGEGLN--------------------
-------------------
>gi|503222309|ref|WP_013456970.1| transcriptional regulator [Oceanithermus profundus]
-------------MKE----YRPGDKVVLPPYGVGVVAGIAQRTVA--GIGRS-YYQVEF
PG-SRS---KAFVPVESPQQVGLRPALTRDEVPQILEHL-KHG--QLPLPK----QWAAR
HRRV-----TEI----LSEGNPHRIAI-LA-GQL-----RRWDAE-RG-LPDLDRQAFRR
AINLLAEEVAQALEITVSETRVVF-----EE-A-WGEELN--------------------
-------------------
>gi|502924479|ref|WP_013159455.1| transcriptional regulator [Meiothermus silvanus]
-------------MKE----YRPGDKVVLPPYGVGVVASIMQRTIS--GNQRA-YYQVEF
PN-TRS---KAYVPVESPQSARMRPALCREEIEEILELL-RNG--RLSLPR----QWAAR
HRKT-----SEI----LAEGDPYRIAT-LA-GQL-----RAWELE-RG-LPDLDRQAFRR
AIHLLAEEVCQAMEVSLEEARAMF-----EN-A-WGEELN--------------------
-------------------
>gi|502943967|ref|WP_013178943.1| transcriptional regulator [Truepera radiovictrix]
-------------MKEAQKTYKHGDQVVLPPYGVGVVAGTTVRTVA--GTDHH-YYEVEF
PN-GTS---KAFVPVAAPQAAGLRPALTKAEVHKVLERL-SNG--RINLPK----QWAAR
HRRV-----TEI----LSSGDPYQIAT-LG-SEL-----RRWDLE-RG-LPDLDRQAYRR
ALRLLAGEISAVLGITPKEAREMM-----DA-G-EDDELN--------------------
-------------------
>gi|752560357|ref|WP_041231586.1| transcriptional regulator [Deinococcus peraridilitoris]
-------------MKKN--AYNPGDRVVLPPYGIGVVCGISKRRIN--EATFS-YYQVEF
PN-STS---RAYVPVDAPGGVGMRPALTGADMPELLNHL-RDG--HMNLPR----QWAAR
HRKV-----TEI----LVSGDPYELAS-LA-SEL-----RRWNVA-RG-LPDLDRQAYRR
ALKLLEQEVRELADVNAGDVRAIL-----DS-A-WGESP-N-------------------
-------------------
>gi|821521827|ref|WP_046843755.1| transcriptional regulator ['Deinococcus soli' Cha et al. 2014]
-------------MKQT--AFEPGDRVVLPPYGIGVVSSVCLRPVA--GEEQA-YYQVDF
PN-TAS---RAFVPVASPDIAGMRAALTARDMPALLDSL-KTS--RLNLPR----QWAAR
HRRV-----TEI----LVSGNPFELAI-LT-CEL-----RRWNVE-RG-LPDLDRQAFRR
AIKLLEQEVSGLQDDGAQDVQQLL-----VH-A-WNETPQTVAAD---------------
-------------------
>gi|503321532|ref|WP_013556193.1| transcriptional regulator [Deinococcus maricopensis]
-------------MKK----FSKGDRVVLPPYGIGVVSGTCTRPVA--GTPHA-YYQVEF
PN-TTS---RAFVPVDAPMTAGMRPALTGEDMPALLERL-QEG--QLNLPR----QWAAR
HRKV-----TEI----LVSGDPFELAT-LA-CEL-----RRWNVE-RG-LPDLDRQAYRR
ALKLLNQEVHDLNENDAFHVRSLL-----DT-A-WNEEHLN-------------------
-------------------
>gi|736316766|ref|WP_034343809.1| transcriptional regulator [Deinococcus misasensis]
-------------MKKY--LYNTGDRVVLPPYGVGVVSGISTKCVA--NTTCS-YYQVEF
PN-GTS---KAYVPVES--AANLRPALNEQDVPEILNRL-TEG--RYALPR----QWSAR
HRKV-----TDI----LATGNPFEIAT-LA-AEL-----RRWNIE-RG-LPDLDRQAYRK
ALKLISQEISELSTDGVETIRDMI-----QE-E-LQNDAN--------------------
-------------------
>gi|653300087|ref|WP_027482800.1| transcriptional regulator [Deinococcus pimensis]
-------------MKKY--AYNPGDRVVLPPYGVGVVCGISKRRVA--DDMLA-YYQVEF
PN-STS---RAFVPVDAPTGVGLRPALTGADMPELLSRL-RDG--HMNLPR----QWAAR
HRRV-----TEI----LVSGDPYLLAT-LA-SEL-----RRWNAQ-RG-LPDLDRQAYRR
ALKLLEQEVREINGGNATDVRAII-----DS-A-WGENS-N-------------------
-------------------
>gi|736362402|ref|WP_034387931.1| transcriptional regulator [Deinococcus sp. YIM 77859]
-------------MKTP--SFRPGDRVVLPPYGVGVVRGTCQRPVA--GETLA-YYQVDF
PN-TSS---RAFVPVNAPQGTGMRPALTTGDMPNLLKHL-QAG-QELNLPR----QWAAR
HRRV-----TEI----LSSGNPYELAT-LT-CEL-----RRWQVE-RG-LPDLDRQAFRR
AIRLLEEEVRGLEDPCARDVQQFL-----DR-A-WNETAH--------------------
-------------------
>gi|518418277|ref|WP_019588484.1| transcriptional regulator [Deinococcus apachensis]
----------MTTVSRA--TFRTGDRVVLPPYGIGVVSGTCQRPVA--GETQS-YYQVDF
PN-TSS---RAFVPVSAPQGTGLRAALTTGDMPYLLSRL-QVS-QELNLPR----QWGAR
HRRV-----TEI----LVSGDPYELAT-LT-CEL-----RRWNME-RG-LPDLDRQAFRR
AIHLLEQEVCGLEDQCAQDVQQLL-----DH-A-WKETPQ--------------------
-------------------
>gi|653255116|ref|WP_027460452.1| MULTISPECIES: transcriptional regulator [Deinococcus]
-------------MKTV--SFQPGDRVVLPPYGLGVVRDTCQRPVA--GELLA-YYRIEF
PN-TAS---QAYVPVDSPHSAGLRAALTSAELPKLLGYL-RDS-QTLNLPR----QWAAR
HRRV-----TEI----LASGDPYELAT-LT-CEL-----RRWNIE-RG-LPDLDRQALRR
AIRLLEQEVRGLEDPCARDVRTFL-----DH-A-WNETPH--------------------
-------------------
>gi|499848586|ref|WP_011529320.1| transcriptional regulator [Deinococcus geothermalis]
-------------MKRA--FFRTGDRVVLPPYGIGVVSGTCQRPVA--GSIQV-YYQVDF
PN-TAS---RAFVPVDAPQSTGLRAALTAADMPGLLQRL-QSS-QTLNLPR----QWAAR
HRRV-----TEI----LVGGDPYEIAT-LT-CEL-----RRWNME-RG-LPDLDRQAFRR
AIRLLEQEVRGLEDPCAQDVQRLL-----NH-V-WNETPN--------------------
-------------------
>gi|736325556|ref|WP_034352363.1| transcriptional regulator [Deinococcus phoenicis]
-------------MKST--SFRPGDRVVLPPYGIGVVRGTCQRPVA--GETHA-YYQVDF
PN-TAS---RAFVPVSAPQGTGMRAALTTADMPNLLRRL-QIS-RELNLPR----QWAAR
HRRV-----TEI----LVGGDPYELAT-LT-CEL-----RRWNNE-RG-LPDLDRQAFRR
AIRLLEQEVRGLEDQYAQDVQRLL-----DH-A-WNETPA--------------------
-------------------
>gi|648607354|ref|WP_026299105.1| transcriptional regulator [Deinococcus aquatilis]
-------------MKQM--AFKTGDRVVLPPYGIGVVSGTCQRPVA--GQSHA-YYQVDF
PN-TSS---RAYVPVSSPDGTGMRAALTACDMPTLLGHL-SLSTNNLNLPR----QWAAR
HRRV-----TEI----LVSGDPYELAT-LT-GEL-----RRWNVE-RG-LPDLDRQAFRR
AIKLLEQEVNGLEDQYAHDVQNFL-----DL-A-WKETPQ--------------------
-------------------
>gi|502011976|ref|WP_012691936.1| transcriptional regulator [Deinococcus deserti]
-------------MKHT--AFQIGDRVVLPPYGIGVVCGTCERPVA--GQAHA-YYQVEF
PA-TAS---RAYVPVADPACTGIRRALNDQDLPDLLNQL-CHG--ELELPR----QWSAR
HRVV-----NDI----LAGGKPYELAA-LT-CEL-----RRWNMQ-RG-LPDLDRQAFRR
AIRLLEQEVSDLRNHLARQIEDFL-----QE-V-WNEQPHVQLPARPSVLAL--------
-------------------
>gi|657683100|ref|WP_029484789.1| transcriptional regulator [Deinococcus marmoris]
----------------M--AFEPGDRVVLPPYGIGVVSGTCQRPVG--DATHA-YYELQF
AH-TAS---RAYVPVAAPQSAGLRAALIESDLPELLSRL-QDS--SLDLPK----QWAAR
QRMV-----AEI----IASGKPLDLAI-LA-CEL-----RRWNME-RG-LPDLDRQAFRQ
AIKLLEQEVSGLTDHNAQAIQHFL-----ER-A-WNENPHN-------------------
-------------------
>gi|746725079|ref|WP_039682403.1| transcriptional regulator [Deinococcus swuensis]
-------------MTQV--AFTQGDRVVLPPYGLGVISGTCRRPVG--ENSYE-YYEIQF
AH-TAS---RAYVPVAAPQSAGMRAALTENDLPELLAQL-QGS--TLKLPP----QWAAR
QRLV-----AEI----LAGGNPLELAV-LT-CEL-----RRWNTE-RG-LPDLDRQAFRR
AIKLLEQEVSGLENDDAQMVQQFL-----ER-A-WHETPQH-------------------
-------------------
>gi|736394615|ref|WP_034418374.1| transcriptional regulator [Deinococcus frigens]
----------------M--AFEPGDRVVLPPYGIDVISGTCQRPVG--QQTHA-YYELQF
AH-TAS---RAYVPVAAPQNAGMRAALTESDLPELLAQL-QDS--SLDLPR----QWAAR
QRLV-----TEI----IASGRPLELAV-LT-CEL-----RRWNIK-RG-LPDLDRQAFRR
AIKLLEQEVGGLTDQNARAVQHFL-----DR-A-WNENPHN-------------------
-------------------
>gi|504496858|ref|WP_014683960.1| transcriptional regulator [Deinococcus gobiensis]
-------------MKQT--AFQTGDRVVLPPYGVGRIRGTCQRSVA--GETHA-YYQVEF
PA-TTS---LAYVPVAAPQTTGIRTALAAADMPVLLHAL-QTG--QLNLPH----QWSAR
HRYV-----SDL----MSSGNAHDLAI-LI-GEL-----HARNQR-RA-LPDLDRQAFRR
SIRLLQQELEGLNGGEVTQVTDWL-----TA-A-AAEHAVS-------------------
-------------------
>gi|499191557|ref|WP_010889097.1| hypothetical protein [Deinococcus radiodurans]
----------MISMKQT--AFRPGDRVVLPPYGLGIVSGTCQHTRS--GEGCW-YYQVDF
PE-SGH---LALVPTHSPDQAGLRPALRQRELRALRQAL-ERG--QLELAR----QCSSR
QRQV-----NEV----LRLGQPTQLAL-LI-AEL-----YRWQRQ-RP-LPDLDRQALRQ
AIRLLQQEVSGLEDSQALAIRDFL-----LR-A-TASLNE--------------------
-------------------
>gi|736324203|ref|WP_034351035.1| transcriptional regulator [Deinococcus radiodurans]
-------------MKQT--AFRPGDRVVLPPYGLGIVSGTCQHTRS--GEGCW-YYQVDF
PE-SGH---LALVPTHSPDQAGLRPALRQRELRALRQAL-ERG--QLELAR----QCSSR
QRQV-----NEV----LRLGQPTQLAL-LI-AEL-----YRWQRQ-RP-LPDLDRQALRQ
AIRLLQQEVSGLEDSQALAIRDFL-----LR-A-TASLNE--------------------
-------------------
>gi|505049563|ref|WP_015236665.1| hypothetical protein [Deinococcus peraridilitoris]
-------------MTQLL-TLAPGDQVVYPKHGPGVVRAITQRSVG--GEVRP-YYDIEL
RT-GGM---QVLVPVEKASALGLRRVLTKDEVPRLLSVL-QGP--DTQLPS----AFPPR
HRLQ-----QAI----LEGGQLYEVAQ-LA-GTL-----ARRQLH-RG-LASSELSAFQQ
AKKAVVLELAVALDLSEAEAARLF-----DD-R-CA------------------------
-------------------
>gi|736311515|ref|WP_034338945.1| hypothetical protein, partial [Deinococcus misasensis]
-------------MP--I-SLNVGDNVVYPSHGAGTIMGLNEIEVM--GRTQN-YFEIEL
LK-TGM---QVRVPVDHAERLGLRRITPVDEIPGLLGQL-VLP--DMDLPA----AWTPR
HRRE-----QTI----MQEGNIYTIAH-LV-GTL-----HRRAQL-RS-LAVTERAIYEE
AKHILVTEVMVALQMTFEEAKAK-------------------------------------
-------------------
>gi|764999694|ref|WP_044565890.1| CarD family transcriptional regulator [Anaerococcus sp. 9402080]
-M------------------FKIGDKIVYPNHGAGVIDSIEKKEFL--GEEKE-YFILKM
PI--GS--MDISIPISNIDKMNVRDVIDKESGDEVLRIL-DDD--PTPMPD----NWNVR
YREN-----QEV----IKTGDIFKIAE-MV-RNL-----AILDKE-KG-LSTTEKKLLNR
ARRIMASELVMAGSLEKEKAEEMI-----DE-S-IGL-----------------------
-------------------
>gi|750094131|ref|WP_040398814.1| CarD family transcriptional regulator [Anaerococcus senegalensis]
-M------------------FKIGDKIVYPMHGAGIIDSVEIKEFL--GEEKE-YFILKM
PI--GN--MDISIPKSNINKMNIRDVISKEEGEKILKIL-EED--PEDLNN----NWNLR
YREN-----QEI----LKTGDIFKIAN-MV-RDL-----VALDDD-KG-LSTTEKKLLNR
ARRIMASELVMSGSLEKDDAEKMI-----DE-S-IGL-----------------------
-------------------
>gi|502924026|ref|WP_013159002.1| CarD family transcriptional regulator [Meiothermus silvanus]
-------------------MFAIGEAVVYPAHGAGRIVGLDERSVL--GEKRI-YYVLEL
LG-QAH---TVMVPV-GVAQACLRPPLAGAAVERLLDEL-KTE---VKLPT----IWMQR
HREE-----EKI----LASGDPYQVAA-LA-GTL-----FRYQRG-KT-LSLSERGVFEK
ALAMLASELALIWGVSLDEAKARVLARLEDQEVVLA------------------------
-------------------
>gi|506218655|ref|WP_015738430.1| CarD family transcriptional regulator [Ammonifex degensii]
-M------------------FKVGDKVVYPMHGAGIIEAIEEKEIL--GQKRE-YYVLRF
PI--GNN-MKVMVPIDNCQEIGLRRVIDKSEVQNVLKLL-RSS--CTAMPA----NWNHR
YRAN-----LEK----IKSGNIYAVAE-VV-RNL-----ARRERE-RG-LSSGEKRMLEN
AKQILISELVLAMEMKEEEARQLL-----DR-A-FA------------------------
-------------------
>gi|517948759|ref|WP_019118967.1| CarD family transcriptional regulator [Anaerococcus obesiensis]
-M------------------FKIGDKIVYPMHGAGIIDSVETKEFL--GEEKE-YFILKM
PI--GN--MDISIPKANINKMNIRDVISKKEGEEILAIL-EQD--PKDLNS----NWNLR
YREN-----QEI----LKTGDIFKIAN-MV-RDL-----VALDDD-KG-LSTTEKKLLNR
ARRIMASELVMSGSLERDEAEKMI-----DE-S-IGL-----------------------
-------------------
>gi|754554268|ref|WP_041948058.1| hypothetical protein, partial [Truepera radiovictrix]
-------------------MFKVGDNVVYPSQGAGRVDEITTRVVL--GERHE-YLKISF
VR-GDM---DVLVPLKKGEEVGLRHTVALAEVGELLAAI-AHS--DLSLPT----QWPPR
HRAE-----QDI----LAGGDAYALAR-LI-GVL-----AQRDLE-KG-LAATEREMLEG
AKAMLASELAVVQSISLEAAHAQI------------------------------------
-------------------
>gi|490975813|ref|WP_004837595.1| CarD family transcriptional regulator [Anaerococcus tetradius]
-M------------------FKIGDKIVYPMHGAGIIDSIEKKEFL--GEEKD-YFILKM
PI--GD--MDISIPTNKINDMNIRDVISKEEGDRVLKIL-DDE--PSDMSS----NWTVR
YRQN-----QEI----LKTGDIFEIAK-MV-RNL-----AILDKD-KG-LSTTEKKLLNR
SRRILASELVMAGSLEKEEAEKMI-----DE-S-IGL-----------------------
-------------------
>gi|503041866|ref|WP_013276842.1| CarD family transcriptional regulator [Thermosediminibacter oceani]
-M------------------FNIGDKVVYPMHGAGIIEAIEEKEIL--GEKQK-YYVMRM
PF--GN--MRVMIPINSVKEIGVRQIVSDEEIDQVLKIL-RGE--KSKMPA----NWNHR
YRAN-----MEK----IKSGNIFQVAE-VV-RNL-----GLREKE-KG-LSAGERRMFEN
AKQILVSEIALSKNIDEKSAHEMI-----EN-A-LG------------------------
-------------------
>gi|490973087|ref|WP_004834878.1| CarD family transcriptional regulator [Anaerococcus prevotii]
-M------------------FKIGDKIVYPMHGAGTIDSIEKKEFL--GEVKD-YFILKM
PI--GD--MDISIPTSKINDMNIRDVITKEEGDKVLKIL-DED--PSDMSE----NWTTR
YRQN-----QEI----LKTGDVYEIAR-MV-RNL-----AILDKD-KG-LSTTEKKLLNR
SRRILASELVMAGSLDKEEAEAMI-----DE-S-IGL-----------------------
-------------------
>gi|490977998|ref|WP_004839762.1| CarD family transcriptional regulator [Anaerococcus vaginalis]
-M------------------FKIGDKIVYPMHGAGIIDSVETKEFL--GEEKE-YFILKM
PI--GN--MDISIPKANINKMNIRDVISKKEGEEILAIL-EQD--PKDLNS----NWNLR
YREN-----QEI----LKTGDIFKIAN-MV-RDL-----VALDDD-KG-LSTTEKKLLNR
ARRIMASELVMSGSLEKDDAEKMI-----DE-S-IGL-----------------------
-------------------
>gi|490953065|ref|WP_004814883.1| CarD family transcriptional regulator [Anaerococcus hydrogenalis]
-M------------------FKIGDKIVYPMHGAGIIDSVETKEFL--GEEKE-YFILKM
PI--GN--MDISIPKSNINKMNIRDVISKEEGEKILAIL-DEK--PEDLNG----NWNLR
YREN-----QEI----LKTGDIFKIAN-MV-RDL-----VALDDD-KG-LSTTEKKLLNR
ARRIMASELVMSGSLEKDQAEKMI-----DE-S-IGL-----------------------
-------------------
>gi|490954346|ref|WP_004816162.1| CarD family transcriptional regulator [Anaerococcus hydrogenalis]
-M------------------FKIGDKIVYPMHGAGVIDSVETKEFL--GEEKE-YFILKM
PI--GN--MDISIPKSNINKMNIRDVISKEEGEKILAIL-DEK--PEDLNG----NWNLR
YREN-----QEI----LKTGDIFKIAN-MV-RDL-----VALDDD-KG-LSTTEKKLLNR
ARRIMASELVMSGSLEKDQAEKMI-----DE-S-IGL-----------------------
-------------------
>gi|518021956|ref|WP_019192164.1| CarD family transcriptional regulator [Anaerococcus pacaensis]
-M------------------FKIGDKIVYPNHGAGVIDSIEKKEFL--GEEKE-YFILKM
PI--GS--MDISIPISNIDKMNIREVIGKEEGDEVLKIL-DED--PTEMSS----NWNVR
YREN-----QEI----IKTGDIFEIAK-MV-RNL-----AILDKE-KG-LSTTEKKLLNR
ARRILASELVMAGSLETQKAEAMI-----DE-S-IGL-----------------------
-------------------
>gi|503545142|ref|WP_013779218.1| CarD family transcriptional regulator [Tepidanaerobacter acetatoxydans]
-M------------------FNIGDKVVYPMHGAGVIEAIEEKEIL--GEKQK-YYIMRM
PI--GD--MKVMIPLNNIEDIGVRQVVGDEEISEVFNIL-RGE--KSKMSS----NWNRR
YRAN-----MDK----IRSGNIFQVAE-VV-RNL-----SLRDKE-KG-LSTGERKMLEN
AKHILVSEIVLSKNIQEDEALQMI-----EN-A-FI------------------------
-------------------
>gi|517946877|ref|WP_019117085.1| CarD family transcriptional regulator [Anaerococcus sp. PH9]
-M------------------FKIGDKIVYPMHGAGIIDSVETKEFL--GEEKE-YFILKM
PI--GN--MDISIPKVNINKMNIRDVISKKEGEEILAIL-EEN--PKGLNS----NWNLR
YREN-----QEI----LKTGDIFKIAN-MV-RDL-----VALDED-KG-LSTTEKKLLNR
ARRIMASELVMSGSLEKDQAEKMI-----DE-S-IGL-----------------------
-------------------
>gi|502486310|ref|WP_012803644.1| CarD family transcriptional regulator [Anaerococcus prevotii]
-M------------------FKIGDKIVYPMHGAGTIDSIEKKEFL--GEVKD-YFILKM
PI--GD--MDISIPTSKINEMNIRDVITKEEGDEVLKIL-DDD--PSDMSN----NWTVR
YRQN-----QEI----LKTGDIFEIAK-MV-RNL-----AILDND-KG-LSTTEKKLLNR
SRRILASELVMAGSLKKEEAEAMI-----DE-S-IGL-----------------------
-------------------
>gi|739466314|ref|WP_037326245.1| CarD family transcriptional regulator [Anaerococcus lactolyticus]
-M------------------FKVGDKIVYPMHGAGVIDAVEKIEFM--GEERE-YYILKM
PI--GE--MDISIPADNMKDANIRFIISKEEGLEVLAIL-DDK--PTEMNS----NWTKR
YRDN-----QEI----LKTGDIFEIAK-MV-RNL-----AILDSD-KG-LSTTEKKLLNR
ARRILASELVMAGSLEKEEAEKMI-----DE-S-IGL-----------------------
-------------------
>gi|501108700|ref|WP_012158337.1| CarD family transcriptional regulator [Alkaliphilus oremlandii]
-M------------------FNIGEKVVYPIHGAGVIESIEEREIL--GERRK-YYIMKM
PI--GD--MQVMIPLDQIDDIGIRKVIDVEEIGSVLEIL-ASD--TTKMHQ----NWNRR
YRAN-----MDL----IKTGDIYEVAD-VV-RNL-----TLMEKE-KG-LSTGERKMLNN
ARQILLSEIVLVAEISEEEASKLV-----EK-V-IL---QQEMPDTAL------------
-------------------
>gi|737177708|ref|WP_035163838.1| CarD family transcriptional regulator [Caloranaerobacter azorensis]
-M------------------FGIGDKIVYPMHGAGVIEAIEEKEIL--GKKRK-YYVMKM
PM--GD--MKVMVPVDNVDEIGIREVIDSEEVEQVLAVL-ADD--RTKMPQ----NWNRR
YRLN-----MDK----IKSGNIYEIAS-VV-RNL-----MIRERE-KG-LSTGERKMLNN
AKQILISEIVLAKNICEVEAEELV-----EK-V-VK------------------------
-------------------
>gi|517963765|ref|WP_019133973.1| hypothetical protein [Kallipyga massiliensis]
-M------------------YKVGDRVVYPMQGAGKIVDMVTKEML--GEEHD-FFILKM
PI--AS--IKISIPVDNINNIGIRPVMSEEEGIKVMEIL-HAE--TTEMPD----NWSQR
YREN-----MES----LKTGDPFEMAA-II-RNL-----QVRDME-RG-LSTSEKKMLNK
TKKMLISELVIVGSMTAEEAQSMI-----DE-A-ITLDEDL---DDQEK-----------
-------------------
>gi|702573527|ref|WP_033206050.1| CarD family transcriptional regulator, partial [Patulibacter americanus]
MPVPSTEC-----------DFQVGDNVVYPHHGAGVVKSRAPRKVL--GEERD-YLKIRI
LH--ND--MTVHVPCDQANAVGLRRVIDEETVRKVLDVL-EGP--VTDMPK----NWNRR
FKHN-----REK----IKTGNIYELAE-VV-RNL-----ATRENE-KG-LSTGEKQMFTR
TKKVLASELMYALEKTEDEAEEYL-----DG-I-LA------------------------
-------------------
>gi|501258323|ref|WP_012301341.1| CarD family transcriptional regulator [Candidatus Desulforudis audaxviator]
-M------------------FKIGDKVVYPMHGAGVIEAIEEKEIL--GERQQ-YYVLRL
PV--GN--MKVMVPTANGPNIGLRQVIGQEEVQKVFGIL-KDV--STQMPG----NWNRR
YRAN-----LEK----IKSGNIYEVAE-VV-RNL-----ARRERE-KG-LSSGEKRMLES
ARQILISELVLATEVEEDKARSML-----EE-M-FA------------------------
-------------------
>gi|652500566|ref|WP_026894962.1| CarD family transcriptional regulator [Clostridiisalibacter paucivorans]
-M------------------FNIGDKIVYPMHGAGIIEGIEEKEIL--GKKRK-YYVMKM
PM--GE--MKVMVPIDNIEDIGIREVISVEEVDHVLGVL-SDD--ETKMPQ----NWNRR
YRAN-----MDK----LKSGDIYEIAS-VV-RNL-----IIRDRE-KG-LSTGERKMLNN
AKQILISEIVLAKNIGEVEAENLI-----EE-V-VQ------------------------
-------------------
>gi|653300011|ref|WP_027482765.1| hypothetical protein [Deinococcus pimensis]
-------------MTEQL-TLAPGDHVVYPKHGAGVVLGVTERTAL--GQTQA-YYNIEL
LG-GGM---QVLVPVGKALTLGLRRVTHEQEIPGLLAHF-AEP--DMDLPP----SFPQR
IRLE-----QTI----LESGNIADIAR-LL-ATL-----SRRHVM-RG-LADSEHAVLRQ
ARQVLVVEVAVSLGVPEQDAARLV-----DE-R-LN------------------------
-------------------
>gi|503590076|ref|WP_013824152.1| CarD family transcriptional regulator [Desulfotomaculum kuznetsovii]
-M------------------FKVGDKVVYPMHGAGIIEAIEEKEVL--GEKKQ-YYILRL
PV--GD--MKVMIPIANCREVGLREVIDRASVPKVINIL-KGK--STAMSS----NWNRR
YRAN-----LEK----MRSGDIYEVAE-VV-RNL-----AKREKE-KG-LSSGERKMLEN
ARQILISELALATELEEEKAQSLV-----DS-A-FA------------------------
-------------------
>gi|503468793|ref|WP_013703454.1| CarD family transcriptional regulator [Marinithermus hydrothermalis]
-------------------MFQVGDAVVYPAQGAGRIVEVVEREVM--GSRKQ-YYVVQL
LS-DAA---RIMVPVGAVREAGLRPPLAAAELERLWQAL-AE---DLPLPS----VWMPR
YREE-----QRL----LASGDPFKLAA-LV-GTL-----YRRDQA-KP-LASSERRLYED
ALTALASEVALSLSETLEAAKARV-----MG-M-LEALTPSP------------------
-------------------
>gi|654100581|ref|WP_027717385.1| CarD family transcriptional regulator [Desulfovirgula thermocuniculi]
-M------------------FKVGDKVVYPMHGAGIIEAIEEKEVL--GEKKQ-YYVLRF
PV--GD--MKVMIPINNCREIGLREVIDRASVPKVLSVL-KGK--STAMSS----NWNRR
YRAN-----LEK----MRSGDIYKVAE-VV-RNL-----TKREKE-RG-LSSGEKRMLEN
ARQILISELALATEMGEEKVQSLV-----DS-A-FA------------------------
-------------------
>gi|653107141|ref|WP_027356987.1| CarD family transcriptional regulator [Desulfotomaculum thermocisternum]
-M------------------FKVGDKVVYPMHGAGIIEAIEEKEVL--GEKKQ-YYILRL
PV--GD--MKVMIPIANCREIGLREVIDRASVPKVISIL-KGK--STAMSS----NWNRR
YRAN-----LEK----MRSGDIYEVAE-VV-RNL-----AKREKE-KG-LSSGERKMLEN
ARQILISELALATELEEEKAQSLV-----DS-A-FA------------------------
-------------------
>gi|551245505|ref|WP_022865827.1| CarD family transcriptional regulator [Actinotignum urinale]
-MP-----------------FKVGETVIYPHHGAAEITNISEKTIR--GEKKT-YLTLKV
LQ--GE--MTIQVPAESIEEVGVRDVSNEDQLEVVFDIL-RKE--DVEEPS----NWSRR
FKAN-----TEK----LTSGDVNKVAE-VV-RDL-----TRRDVD-KS-LSAGEKRMLQR
ARQILSSEVALARELSEKDAGELL-----DS-I-LG---------VERSE---------D
EA-------TIEE------
>gi|757128090|ref|WP_042682422.1| CarD family transcriptional regulator [Anaerosalibacter sp. ND1]
-M------------------FDIGDRIVYPMHGAGIIVAIEEREIL--DEKKK-YYIMKM
PI--GD--MKVMVPVDNVGDIGIREIVENDDIDRVFAVL-SGN--QTKMPQ----NWNRR
YRIN-----MDK----IKSGNIFEIAS-VV-RNL-----MIRDRE-KG-LSTGERKMLNS
AKQMLVSEIVLAKDIDQEETERLI-----DE-A-ID--SPSA------------------
-------------------
>gi|491750952|ref|WP_005584085.1| hypothetical protein [Clostridium ultunense]
-M------------------FNIGDKVVYPMHGAGIIEGIEEKEIL--GEKRK-YYIMRM
PI--GD--MKVMIPVDNVDEIGIREIINNDDLEKVLNIL-RGD--RTKMPQ----NWNRR
YRIN-----MEK----IKSGDIFEIAS-VV-RNL-----MLRDAE-KS-LSTGERKMLNS
AKQMLISEIVLVVNYDQEETERLI-----DE-A-VN--SA--------------------
-------------------
>gi|740262436|ref|WP_038102999.1| CarD family transcriptional regulator [Trueperella pyogenes]
-MS-----------------FKVGETVVYPHHGAAYIEEISERTMR--GETRT-YLTLRI
LQ--GD--LVIQVPQEALEQVGVRDVSNEEQLERVFDVL-RET--DVEEPA----NWSRR
YKAN-----GEK----LTSGDVNKVAE-VV-RDL-----SRRNID-RG-LSAGEKRMLAQ
ARAILGSEVALARDISDDEADVLL-----DE-V-MG--IEAIESAATA------------
---------ATPESAESAD
>gi|518019331|ref|WP_019189539.1| hypothetical protein [Clostridiales bacterium 9403326]
-M------------------YKIGDRVVYPMQGAGTIVDKETKELL--GMERE-FFILQM
PI--SN--IRISIPVDQMEKIGIRPVMSREDGLKVMEIL-RQD--STKMSD----NWSQR
YREN-----LEN----LKTGDPFEMAD-IV-RNL-----QIRDME-KG-LSTSEKKMLGK
TKKMLISELIIVGSLSVEEARDMI-----DE-A-ITLDENEAPEGGEEE-----------
-------------------
>gi|493358223|ref|WP_006314743.1| CarD family transcriptional regulator [Caldisalinibacter kiritimatiensis]
-M------------------FNIGDKIVYPMHGAGIIESIEEKEIL--GSKKK-YYVMKM
PM--GD--MKVMVPMDNIDDIGIREVISAKEMEQVFAVL-GDD--QTKMPQ----NWNRR
YRAN-----MDK----IKSGDIYEIAS-VV-RNL-----MIRDKK-KG-LSTGERKMLNN
AKQMLVSEIVLAKEINEQEAEQLI-----DH-I-VK------------------------
-------------------
>gi|663662621|ref|WP_030446561.1| CarD family transcriptional regulator [Actinocatenispora sera]
-MA-----------------FSVGETVVYPHHGAALIEAIETRTIR--GEEKQ-YLVLK-
VA-QGD--LTVRVPAENAEIVGVREVVGEEGLNKVFDVL-RAP--HTEEPT----NWSRR
YKAN-----LEK----LASGNPLKVAE-VV-RDL-----WRRERE-RG-LSAGEKRMLAK
ARDILVGEVALAEKSTKDEAESLL-----DR-V-LSEA----------------------
-------------------
>gi|500902173|ref|WP_012015454.1| MULTISPECIES: CarD family transcriptional regulator [Salinispora]
-MV-----------------FSVGETVVYPHHGAALIEAIETRVIK--GEEKQ-YLVLR-
VA-QGD--LTVRVPAENAEIVGVREVVGEEGLGKVFDVL-RAP--HTEEPT----NWSRR
YKAN-----LEK----LASGNPLKVAE-VV-RDL-----WRRERE-RG-LSAGEKRMLAK
ARDILVGEVALAEKSTKDEAETLL-----DK-V-LTEA----------------------
-------------------
>gi|503053961|ref|WP_013288937.1| MULTISPECIES: CarD family transcriptional regulator [Micromonospora]
-MV-----------------FSVGETVVYPHHGAALIEAIETRVIK--GEPRE-YLVLR-
VA-QGD--LTVRVPAENAEIVGVREVVGEEGLGKVFDVL-RAP--HTEEPT----NWSRR
YKAN-----LEK----LASGNPLKVAE-VV-RDL-----WRRERE-RG-LSAGEKRMLAK
ARDILVGEVALAEKSTKDEAETLL-----DK-V-LTEA----------------------
-------------------
>gi|738840332|ref|WP_036729962.1| CarD family transcriptional regulator, partial [Patulibacter minatonensis]
M---STDC-----------DFQVGDNVVYPHHGAGVVKSRAPRTVL--GEERE-YLRIRI
LH--ND--MTVHVPCDQANAVGLRRVIDEDTVRKVLGVL-EGP--CTDMPK----NWNRR
FKHN-----REK----IKTGNIYELAE-VV-RNL-----ATRENE-KG-LSTGEKQMFTR
TKKVLASELMYALEKTEDEAEEYL-----DG-I-LA------------------------
-------------------
>gi|703070096|ref|WP_033342403.1| CarD family transcriptional regulator [Catenuloplanes japonicus]
-MV-----------------FSVGETVVYPHHGAALIEAIETRVVK--GEEKL-YLVLR-
VA-QGD--LTVRVPAENAEIVGVREVVGEEGLGKVFDVL-RAP--HTEEPT----NWSRR
YKAN-----LEK----LASGNPLKVAE-VV-RDL-----WRRERE-RG-LSAGEKRMLAK
ARDILVGEVALAEKSTKDEAETLL-----DK-V-LTEA----------------------
-------------------
>gi|494133574|ref|WP_007073334.1| MULTISPECIES: CarD family transcriptional regulator [Micromonosporaceae]
-MV-----------------FSVGETVVYPHHGAALIEAIETRVIK--GEPKQ-YLVLR-
VA-QGD--LTVRVPAENAEIVGVREVVGEEGLGKVFDVL-RAP--HTEEPT----NWSRR
YKAN-----LEK----LASGNPLKVAE-VV-RDL-----WRRERE-RG-LSAGEKRMLAK
ARDILVGEVALAEKSTKDEAETLL-----DK-V-LTEA----------------------
-------------------
>gi|783114290|ref|WP_045658328.1| CarD family transcriptional regulator [Clostridiaceae bacterium BRH_c20a]
-M------------------FKIGDKVVYPMHGAGIIEAIEEKEVL--GDKRS-YYIMKM
PF--GN--MKLMVPIDNVNENGLRQVVNPEEVIRVISIL-QDN--DNSMSA----NWNRR
YRAN-----MEK----IKSGNIYEVAE-VV-RNL-----SLRDRE-KG-LSTGERKMLEN
ARQILISELVLAKEEKEDSIKNML-----EE-L-FA------------------------
-------------------
>gi|501765524|ref|WP_012634790.1| CarD family transcriptional regulator [[Clostridium] cellulolyticum]
-M------------------YNVGDKIVYPMHGAGVIESIEEKEIL--GKTCS-YYVMKI
PI--GD--LKVMIPTNNITDIGIRDVISVSEADSVFDFL-KNG--QHEIPS----NWNKR
YREN-----MVK----IKSGDIFEVAD-VV-RGL-----MQREKE-KG-LSTGERKMLSS
AKQILISELVLAKGINQHDVEVKI-----QE-Y-LYG-----------------------
-------------------
>gi|648514276|ref|WP_026206027.1| CarD family transcriptional regulator [Actinoplanes globisporus]
-MV-----------------FSVGETVVYPHHGAALIEAIETRVIK--GEPKQ-YLVLR-
VA-QGD--LTVRVPAENAEIVGVREVVGEEGLGKVFDVL-RAP--HTEEPT----NWSRR
YKAN-----LEK----LASGNPLKVAE-VV-RDL-----WRRERE-RG-LSAGEKRMLAK
ARDILVGEVALAEKSTKDEAEVLL-----DK-V-LTEA----------------------
-------------------
>gi|504260754|ref|WP_014447856.1| MULTISPECIES: CarD family transcriptional regulator [Actinoplanes]
-MV-----------------FSVGETVVYPHHGAALIEAIETRVIK--GVERQ-YLVLR-
VA-QGD--LTVRVPAENAEEVGVREVVGEEGLGKVFDVL-RAP--HTEEPT----NWSRR
YKAN-----LEK----LASGNPLKVAE-VV-RDL-----WRRERE-RG-LSAGEKRMLAK
ARDILVGEVALAEKSTKDEAEVLL-----DK-V-LTEA----------------------
-------------------
>gi|559065543|ref|WP_023562842.1| CarD family transcriptional regulator [Actinoplanes friuliensis]
-MV-----------------FSVGETVVYPHHGAALIEAIETRTIK--GVEKK-YLVLR-
VA-QGD--LTVRVPAENAEIVGVREVVGEEGLGKVFDVL-RAP--HTEEPT----NWSRR
YKAN-----LEK----LASGNPLKVAE-VV-RDL-----WRRERE-RG-LSAGEKRMLAK
ARDILVGEVALAEKSTKDEAEVLL-----DK-V-LTEA----------------------
-------------------
>gi|754225683|ref|WP_041832964.1| CarD family transcriptional regulator [Actinoplanes sp. N902-109]
-MV-----------------FSVGETVVYPHHGAALIEAIETRTIK--GVEKQ-YLVLR-
VA-QGD--LTVRVPAENAEIVGVREVVGEEGLGKVFDVL-RAP--HTEEPT----NWSRR
YKAN-----LEK----LASGNPLKVAE-VV-RDL-----WRRERE-RG-LSAGEKRMLAK
ARDILVGEVALAEKSTKDEAEVLL-----DK-V-LTEA----------------------
-------------------
>gi|663645915|ref|WP_030443670.1| CarD family transcriptional regulator [Actinoplanes subtropicus]
-MV-----------------FSVGETVVYPHHGAALIEAIETRVIK--GEEKQ-YLVLR-
VA-QGD--LTVRVPAENAEIVGVREVVGEEGLGKVFDVL-RAP--HTEEPT----NWSRR
YKAN-----LEK----LASGNPLKVAE-VV-RDL-----WRRERE-RG-LSAGEKRMLAK
ARDILVGEVALAEKSTKDEAEVLL-----DK-V-LTEA----------------------
-------------------
>gi|653116079|ref|WP_027365667.1| CarD family transcriptional regulator [Desulfotomaculum alcoholivorax]
-M------------------FKIGDKVVYPMHGAGIIEAIEEKEVL--GETRQ-YYILRL
PV--GD--MKVMIPIATCKEVGLREVIDDNGVEKVLEIL-RDK--STNMSE----NWNKR
YRAN-----LEK----IKSGNIYEVAE-VV-RNL-----ISRDRE-KG-LSSGERKMLEN
ARQILISELVLATEMAEDYAKTMV-----EG-A-FA------------------------
-------------------
>gi|703166199|ref|WP_033363204.1| CarD family transcriptional regulator [Dactylosporangium aurantiacum]
-MV-----------------FSVGETVVYPHHGAALIEAIETRVVR--GEEKQ-YLVLR-
VA-QGD--LTVRVPAENAEIVGVREVVGEEGLTKVFDVL-RAP--HTEEPT----NWSRR
YKAN-----LEK----LASGNPLKVAE-VV-RDL-----WRRDRE-RG-LSAGEKRMLAK
ARDILVGEVALAEKSTKDEAETLL-----DK-V-LTEA----------------------
-------------------
>gi|654597757|ref|WP_028064718.1| CarD family transcriptional regulator [Solirubrobacter soli]
M------------------DFEIGDNVVYPHHGAGQVVKKEEKNIL--GEVRE-YLTIKI
LH--ND--MTVMVPCANAGKAGLRRVIDEDTVKKVLAVL-ADD--VSEMPK----NWNRR
FKHN-----RDK----IKTGDIYELAE-VV-RNL-----AVREQD-KG-LSTGEKQMYTR
AKKILASEMMYALEKTEEEAEAYL-----DE-I-LLRSAEQLAAAGAAAD----------
-------------------
>gi|517493200|ref|WP_018663777.1| hypothetical protein [Thermobrachium celere]
-------------------MFNIGDKIYHPKFGAGFIVNIEEKEIY--KTVKR-YYIIKF
II--DD--VEIMLPVDERNNIKIREVIKAEDVEKIFDVS-NKK--HSKLPS----KWIDR
LKIY-----DNV----ISKGDVFEIAQ-LI-LDI-----KALSKN-KS-LSSSEEKILDN
CILLLSSEISIILDVSIDEAKQKI-----IN-N-LLS-----------------------
-------------------
>gi|653096518|ref|WP_027346704.1| CarD family transcriptional regulator [Hamadaea tsunoensis]
-MV-----------------FSVGETVVYPHHGAALIEAIETRIIK--GEEKQ-YLVLR-
VA-QGD--LTVRVPAENAEIVGVREVVGEEGLTKVFDVL-RAP--HTEEPT----NWSRR
YKAN-----LEK----LASGNPLKVAE-VV-RDL-----WRRERE-RG-LSAGEKRMLAK
ARDILVGEVALAERSTKDEAEVLL-----DK-V-LHEA----------------------
-------------------
>gi|504078062|ref|WP_014312056.1| CarD family transcriptional regulator [Clostridium sp. BNL1100]
-M------------------YNVGDKIVYPMHGAGVIESIEEKEIL--GKKCS-YYVMKI
PI--GD--LKVMIPTNNITDIGIRGVISVSEADNVFNFL-KNG--QHEIPS----NWNKR
YREN-----MVK----IKSGDIFEVAD-VV-RSL-----MQREKE-KG-LSTGERKMLSS
AKQILISELVLAKGINQHEVEIKI-----QE-Y-LYG-----------------------
-------------------
>gi|503606265|ref|WP_013840341.1| CarD family transcriptional regulator [Desulfotomaculum ruminis]
-M------------------FKIGDKVVYPMHGAGVIEAIEEKEVL--GEKRQ-YYILRL
PI--GD--MKVMIPINNSGDVGLREIIDPEEIKTVIGVL-QGQ--TTVMST----NWNRR
YRAN-----LEK----IKSGDIFEVAE-VV-RNL-----LTRDKE-KG-LSSGERKMLEN
ARQILISEMVLAAELEEDTARSLI-----DE-V-FA------------------------
-------------------
>gi|736401602|ref|WP_034425125.1| CarD family transcriptional regulator [Clostridiales bacterium DRI-13]
-M------------------FNIGDKVVYPMHGAGIIESIEEREIL--GEKRS-YYVMRM
PI--GN--MKVMVPMTNVGEIGLRKVIEEEEVNAVFHIL-SDK--STPMST----NWNRR
YRAN-----LEK----IKSGNIYELAE-VV-RNL-----SHRDKQ-KG-LSTGERKMLDN
ARQILISELVLAKEGKEEHIRGLL-----EE-Y-LA------------------------
-------------------
>gi|506236158|ref|WP_015755933.1| CarD family transcriptional regulator [Desulfotomaculum acetoxidans]
-M------------------FKIGDKVVYPMHGAGVIEAIEEKEVL--GEIKH-YYILRL
PI--GN--MKVMIPIDHGRDVGLRQVITRDDVQMVLRIL-SDK--STSMPP----NWNRR
YRAN-----LEK----IKSGNIYEVAE-VV-RNL-----IKRDKE-KG-LSSGERKMLEN
ARQILISELVLATELEEDKAQSLV-----DG-V-FA------------------------
-------------------
>gi|746824151|ref|WP_039703623.1| CarD family transcriptional regulator [marine actinobacterium MedAcidi-G2A]
M-------------------FKAGDRVVYPHHGAAIVEEKKVKTIF--GSRKE-YLILRM
VM--DD--MTVSVPVEKVEEVGMRWPISGEDVEDLFDVL-KRR--DVREPS----NWSRR
FKNH-----QEK----LKSGDVYQVAE-VV-RNL-----ALRDRD-KG-LSAGEKSLYNK
AMNVLVSELSFALEVEDEEAEDKV-----QK-A-LE------------------------
-------------------
>gi|736100530|ref|WP_034233209.1| CarD family transcriptional regulator [Arcanobacterium sp. S3PF19]
-ME-----------------FKVGETVVYPHHGAALIEDISERIIR--GEKRL-YLTLRI
VQ--GD--LTIQVPADSLEEVGIRNVSDEDRLTEVFAVL-REK--EIEEPA----NWSRR
YKAN-----GEK----LTSGDVKRVAE-VV-RDL-----SRRESV-RG-LSAGEKRMLSQ
AMTVLAAEVALAREISAGEATVLV-----ER-I-LDGYVPRLHGEDSESGCVG---GEKE
KD-------ARPAAAEE--
>gi|783075779|ref|WP_045644682.1| CarD family transcriptional regulator [Peptococcaceae bacterium BRH_c4b]
-M------------------YNIGDKVVYPMHGAGIIEAIEEKEVL--GEKRQ-YYILRL
PV--GD--MKVMIPISNCKEIGLREVINDEGVRRVIDIL-QEQ--SSIMST----NWNRR
YRAN-----LEK----IKSGDVYEVAE-VV-RNL-----INRERE-KG-LSSGERKMLEN
ARQILISELVLATELAEDKAKSLI-----DS-A-FA------------------------
-------------------
>gi|517163546|ref|WP_018352364.1| CarD family transcriptional regulator [Longispora albida]
-MA-----------------FSVGETVVYPHHGAALIEAIETRVIR--GEEKQ-YLVLK-
VA-QGD--LTVRVPAENAEIVGVREVVGEEGLTKVFDVL-RAP--HTEEPT----NWSRR
YKAN-----LEK----LASGNPLKVAE-VV-RDL-----WRRERE-RG-LSAGEKRMLAK
ARDILVGEVALAEKSTKDDAEGLL-----DK-V-LLEA----------------------
-------------------
>gi|489640764|ref|WP_003545204.1| MULTISPECIES: CarD family transcriptional regulator [Desulfotomaculum]
-M------------------FKIGDKVVYPMHGAGVIEAIEEKEVL--GEKRK-YYILRL
PI--GD--MKVMIPINNSEEVGLREIIAPDEVKQVMGVL-QGK--TSVMST----NWNRR
YRAN-----LEK----IKSGDIYEVAE-VV-RNL-----LTRDKE-KG-LSSGERKMLEN
ARQILISELVLATELEEDKARSMI-----DG-V-FA------------------------
-------------------
>gi|500206353|ref|WP_011876575.1| CarD family transcriptional regulator [Desulfotomaculum reducens]
-M------------------FKIGDKVVYPMHGAGVIEAIEEKEVL--GKKRQ-YYILRL
PI--GD--MKVMIPISNCDDVGLRGIIDRDEVSTVLEVL-EGQ--TTVMSG----NWNRR
YRAN-----LEK----IKSGDIYEVAE-VV-RNL-----LTRDKE-KG-LSSGERKMLEN
ARQILISELVLAAEMEETKARSLI-----DE-V-FA------------------------
-------------------
>gi|739542944|ref|WP_037401293.1| CarD family transcriptional regulator [Solirubrobacterales bacterium URHD0059]
M------------------EFEIGDNVVYPHHGAGQVLKKELKKMF--GEERE-YLTIKI
LH--ND--MTVMVPCENAGIAGLRRVIDEETVKKVLAVL-QDD--ISEMPK----NWNRR
FKHN-----RDK----IKTGDIYELAE-VV-RNL-----AIREHD-KG-LSTGEKQMFTR
AKKILASELMYALEKNEEEAEAYL-----DD-L-LTSSAERLAAAK--------------
-------------------
>gi|491539513|ref|WP_005397132.1| CarD family transcriptional regulator [Helcococcus kunzii]
-M------------------YEIGDKIVYTIHGAGTIIDIQEIEIL--GNKES-YYILQL
PI--ND--ITVSVPVSD--SEGIRPVISKEEGKKVIEIL-ESD--TSEMSK----NWGKR
YREN-----LEH----MKTGNIFEIAD-IV-RNL-----SVLNEE-KG-LSASEKKMLDN
AKRVMVSELIIAGSLTKEEAIEMI-----DD-A-ISLE----------------------
-------------------
>gi|647308659|ref|WP_025748549.1| CarD family transcriptional regulator [Caldicoprobacter oshimai]
ML------------------FQVGDKVVYPMHGAGIVESIEEREIL--GEKQE-YYVLYF
PV--MK--IKVMIPTKNVEQMGLRHVISREEVDKVINVL-NGD--QTSMPA----NWNKR
YRLN-----MDK----IKSGDIYEIAD-VV-RNL-----MLRDRE-KG-LSAAERKMLNS
ARQFLISELMLSTNVSEDEVSALV-----DS-I-IL----EKATD---------------
-------------------
>gi|739552001|ref|WP_037410233.1| CarD family transcriptional regulator, partial [Solirubrobacter sp. URHD0082]
M------------------DFEIGDHVVYPHHGAGQVVKKEEKEIL--GERRE-YLTIKI
LH--ND--MTVMVPCQNAGKAGLRRVIDEETVKKVLAVL-ADD--VSEMPK----NWNRR
FKHN-----RDK----IKTGDIHELAE-VV-RNL-----AVREQD-KG-LSTGEKQMYTR
AKKILASEMMYALEKTEDEAEAYL-----DE-V-LS------------------------
-------------------
>gi|640237915|ref|WP_024833028.1| CarD family transcriptional regulator [[Clostridium] josui]
-M------------------YNVGDKIVYPMHGAGVIESIEEREIL--GKKCS-YYIMKI
PI--GD--LKVMIPTNNITDIGIRGVISVSEADDVFNFL-KNG--QHEIPC----NWNKR
YREN-----MVK----IKSGDIFEVAD-VV-RSL-----MQREKE-KG-LSTGERKMLSS
AKQILISELVLAKGINQHEVENKI-----QE-Y-LYG-----------------------
-------------------
>gi|502780457|ref|WP_013015433.1| CarD family transcriptional regulator [Stackebrandtia nassauensis]
-MS-----------------FSVGETVVYPHHGAALIEAVETRTIK--GVEQE-YLVLR-
VE-QGD--LTVRVPAGNVELVGVREVVGAEGLTEVFDVL-RAP--HTEEPT----NWSRR
YKAN-----LEK----LASGNPLKVAE-VV-RDL-----WRRDRE-RG-LSAGEKRMLTK
ARDILVGEVALAEASTKDDAEVLL-----DK-V-LAEA----------------------
-------------------
>gi|504781348|ref|WP_014968450.1| CarD family transcriptional regulator [Gottschalkia acidurici]
-M------------------FNIGDKIVYPMHGAGIIVALEEKEIL--GKKRK-YYIMKM
PM--SD--MKVMIPTDNVEDIGIRQIIDNEEIETVLAVL-ADD--ETNMSQ----NWNRR
YRAN-----MDK----IKSGDIYEIAG-VV-RNL-----VLRDRE-KG-LSTGERKMLNN
AKQMLVSEMVLVKEIGHDDAENLI-----EE-I-IK------------------------
-------------------
>gi|522011781|ref|WP_020523052.1| CarD family transcriptional regulator [Catelliglobosispora koreensis]
-MD-----------------FSVGETVVYPHHGAALIEAIETRTIK--GEEKL-YLVLR-
VA-QGD--LTVRVPAENAEIVGVREVVGEEGLTKVFDVL-RAP--HTEEPT----NWSRR
YKAN-----LEK----LASGNPLKVAE-VV-RDL-----WRRERE-RG-LSAGEKRMLAK
ARDILVGEVALAEKSTKDGAEILL-----DK-V-LAEA----------------------
-------------------
>gi|750315996|ref|WP_040597967.1| CarD family transcriptional regulator [Patulibacter medicamentivorans]
M---STEC-----------DFQVGDNVVYPHHGAGVVKSRAPRKVL--GEERD-YLKIRI
LH--ND--MTVHVPCDQAAQVGLRRVIDEATIREVLGVL-GGP--CTDMPK----NWNRR
FKHN-----REK----IKTGDIHELAE-VV-RNL-----AVRENE-KG-LSTGEKQMFTR
AKKVLASELMYALEKSEEEAEAYL-----DD-L-LGTNPNAEAVADDEVEEVDE------
------AD-ENDAELALQD
>gi|734874456|ref|WP_034123951.1| CarD family transcriptional regulator [Peptococcaceae bacterium BICA1-7]
-M------------------YKIGDRVVYPMHGAGVIESIEEKEIL--GEKRQ-YYILKL
PV--GD--MKVMIPINNCREIGLREVIDSDGVQKVMGIL-KEQ--SSNMST----NWNRR
YRAN-----LEK----IKSGNIYEVAE-VV-RNL-----VNRDRE-KG-LSSGERKMLEN
ARQILLSELVLATELEEDGAKSLI-----ES-A-FA------------------------
-------------------
>gi|512543235|ref|WP_016443353.1| hypothetical protein [Actinotignum schaalii]
-MP-----------------FKVGETVIYPHHGAAEITDISDKIIR--GEKRT-YLTLNV
MQ--GD--MVIQVPAESIEEVGVRDVSNEDQLEVVFRVL-REQ--DVEEPS----NWSRR
FKAN-----TEK----LTSGDVNKVAE-VV-RDL-----TRRDTD-RH-LSAGEKRMLQR
ARQILCSEIALARELSEEEAGELL-----DE-I-LA---------EGNEG---------R
ES-------SSEEGAAASA
>gi|651297284|ref|WP_026429030.1| CarD family transcriptional regulator [Actinotignum schaalii]
-MP-----------------FKVGETVIYPHHGAAEITDISDKIIR--GEKRT-YLTLNV
MQ--GD--MVIQVPAESIEEVGVRDVSNEDQLEVVFRVL-REQ--DVEEPS----NWSRR
FKAN-----TEK----LTSGDVNKVAE-VV-RDL-----TRRDTD-RH-LSAGEKRMLQR
ARQILCSEIALARELSEEEAGELL-----DE-I-LA---------EGNEG---------R
ES-------GSEEGAAASA
>gi|496489147|ref|WP_009197717.1| CarD family transcriptional regulator [Actinomyces sp. oral taxon 848]
-MS-----------------YTIGETVVYPHHGAARIEDVFTRKIR--GEEKT-YLKLRV
VQ--GD--LEIQVPADMLEDVGVRDVSDDEQLKQVFTVL-RAE--QIEEPS----NWSRR
YKAN-----SEK----LTSGDVIKVAE-VV-RDL-----TRRDAD-RH-LSAGEKRMLSQ
ARQILGSEVALARQVSEGEALELL-----DE-I-LG---------ESAL-----------
-------------------
>gi|523695828|ref|WP_020814207.1| CarD family transcriptional regulator [[Clostridium] papyrosolvens]
-M------------------YNVGDKIVYPMHGAGVIESIEEKEIL--GKKCS-YYVMKI
PI--GD--LKVMIPTNNITDIGIRGVISVSEADSVFNFL-KDG--QHEIPS----NWNKR
YREN-----MVK----IKSGDIFEVAD-VV-RSL-----MQREKE-KG-LSTGERKMLSS
AKQILISELVLVKGINQHEVEIKI-----QE-Y-LYG-----------------------
-------------------
>gi|516758089|ref|WP_018087018.1| CarD family transcriptional regulator [Desulfurispora thermophila]
-M------------------YKVGDRIVYPMHGAGVIESIEEQEVL--GERKQ-YYVLRL
PV--GD--MKVMIPVNNCRQIGIREVIDREGVNKVISIL-NTR--GTGMST----NWNRR
YRAN-----LEK----IKTGDIFEIAE-VV-RNL-----RDRERE-KG-LSSGERRMLES
ARQILVSEIALATELEEEKARSLV-----DG-A-IS------------------------
-------------------
>gi|490757588|ref|WP_004619883.1| CarD family transcriptional regulator [[Clostridium] papyrosolvens]
-M------------------YNVGDKIVYPMHGAGVIESIEEKEIL--GKKCS-YYVMKI
PI--GD--LKVMIPTNNITDIGIRGVISVSEADNVFNFL-KDG--QHEIPS----NWNKR
YREN-----MVK----IKSGDIFEVAD-VV-RSL-----MQREKE-KG-LSTGERKMLSS
AKQILISELVLVKGINQHEVEIKI-----QE-Y-LYG-----------------------
-------------------
>gi|737409894|ref|WP_035391006.1| CarD family transcriptional regulator [Ferrimicrobium acidiphilum]
MS------------------FEVGDKVVYPHHGAAIIEDRERREDF--GEEKE-YFVLKI
AY--GD--LTVRVPVDLAEEVGLRDVINDEEVEEVFAVL-GKK--DARMPT----NWSRR
YKNH-----VEK----LKSGDIYQVAE-VV-RNL-----TIRDND-KG-LSAGERRMLAK
ARQILVSELTFALSVTPEDAEGRL-----DK-A-LA------------------------
-------------------
>gi|488924084|ref|WP_002835159.1| CarD family transcriptional regulator [Finegoldia magna]
-------------------MFKIGDKIVYPMHGAGIITEVQNKEVL--GVKKD-YYILQM
PM--GE--MKISIPVDKINDMGIRFVAQEEIIHSLRDIL-KNS--EVDF---P-SNWNKR
YKEN-----LEK----LRTGDIKETAI-VY-KGL-----YELDCS-KG-LSMIEKKVLNT
SRKMLISEIASGLNIKPSKAESMV-----NE-L-IDLD----------------------
-------------------
>gi|740454178|ref|WP_038285903.1| CarD family transcriptional regulator, partial [actinobacterium acAcidi]
-MK-----------------FKKGDTVIYPQHGACKVEAIRKEDPLNTGKQQE-YLVLRT
VI--GD--MTLRVPMSKVDEVGVRPPVSPDELEDLVAVL-AKA--DPRVPS----NWSRR
FKNH-----QEK----LKSGDVYQVAE-VV-RNL-----AARNRD-AS-LSAAERTMYER
ARVNLISEIAPALKVTTDEAEVYL-----DE-A-LA------------------------
-------------------
>gi|547457370|ref|WP_022076733.1| CarD family transcriptional regulator [Clostridium sp. CAG:571]
-M------------------FNVGDKIVHPMHGAGTISAIEEKNIC--NETEQ-YYIISM
P---GE--VKVMVPIAKAEQIGVRSIISESDVPKVLGIL-EED--ETEMSN----NWNKR
YRDN-----MDK----MRSGNIYEVAD-VV-RNL-----SFKQKE-KG-LSTGEKKMLNS
AKQILVSELVLAEHASKEEIEKLV-----EN-K-INVSFEENRMPVQDNIEINK-NIVSK
FIPFDG----TGTSNN---
>gi|651365794|ref|WP_026478129.1| CarD family transcriptional regulator [Alkaliphilus transvaalensis]
-M------------------YNIGDRIVYPMHGAGIIEAIEEKEIL--GTTRK-YYILRI
PL--DD--MKVMIPIDSIDGVGIRPVITKEEVENVIGVL-EAN--ETKMPQ----NWNRR
YRAN-----MDR----IKSGDIFEVAE-VV-RNL-----VLRDRE-KA-LSTGERKILNN
ARQILMSEIILAGDLSAEEVAVLI-----EE-S-IT--E---------------------
-------------------
>gi|502697805|ref|WP_012933165.1| CarD family transcriptional regulator [Conexibacter woesei]
M------------------EFEIGDNVVYPHHGAGKVLKKEDKEIL--GETRE-YLTIKI
LH--ND--MTVMVPTANAAVAGLRRVIDEETVKKVLAVL-QDE--CSDMPK----NWNRR
FKHN-----RDK----IKTGDIYELAE-VV-RNL-----AIREAE-KG-LSTGEKQMFTR
AKKILASELMYALEMEEEQAEEHL-----DE-L-LAASASGKVAVGAE------------
-------------------
>gi|746828557|ref|WP_039707960.1| CarD family transcriptional regulator [marine actinobacterium MedAcidi-G1]
MT------------------FKPGDKVVYPHHGAAVIEKKEKRKAF--GKTTE-YLILHM
AH--GD--MVLSVPSEKAEEVGMRWPIAKRDVPDLFEVL-EKR--DVREPA----NWSRR
FKNH-----QEK----LKSGDVYQVAE-VV-RNL-----ALRDED-KG-LSAGEKTLYNK
ALNILVSELAFALNLSEEKALEKV-----ED-A-LSK-----------------------
-------------------
>gi|753850569|ref|WP_041606184.1| CarD family transcriptional regulator [Halothermothrix orenii]
-M------------------FKVGDKVVYPNHGAGTIVGIETKNIL--GEEKK-YYIMKL
PI--GD--MKVMIPVEKVEEIGVRNIIDEEEADNVLKLL-KGD--KSKMSQ----NWNRR
YRAN-----MEK----LKTGDIYEVGE-VV-RNL-----TIRDHE-KG-LSTGEKKMLSN
ARQILISELVLAKDMDEKEVEEII-----DN-V-F--E-ENPNLDEE-------------
-------------------
>gi|653097479|ref|WP_027347641.1| CarD family transcriptional regulator [Helcococcus sueciensis]
-M------------------YNIGDKIVYAVHGAGTIVDIQEIEIL--NNTEK-YYILLL
PI--ND--IKISIPESEINSGKIRPIITKAEGKKVMEIL-KSE--KTMMSS----NWGKR
YREN-----LEQ----LKSGDIFEIAD-IV-RNL-----TILDNE-KT-LSASEKKMLND
AKRVMVSELVIVGSITKEEASEMI-----DE-A-ITL-----------------------
-------------------
>gi|737138764|ref|WP_035126024.1| CarD family transcriptional regulator [Conexibacter woesei]
M------------------EFEIGDNVVYPHHGAGQVLKKEVKKMF--GEERE-YLTIKI
LH--ND--MTVMVPCENAGIAGLRRVIDEETVQKVLAVL-QDE--LSEMPK----NWNRR
FKHN-----RDK----IKTGDIYELAE-VV-RNL-----AIREHD-KG-LSTGEKQMFTR
AKKILASELMYALEKSEDDAEAYL-----DD-L-LKSSAERLAAAAKV------------
-------------------
>gi|740251308|ref|WP_038092189.1| CarD family transcriptional regulator [Tumebacillus flagellatus]
--M-----------------FKIGDRVVYPMHGAGIIEAIEDKEFL--GQVEQ-YYILRM
PY--GE--MKVMIPVSKIDTLNIRETIVEADVDQVLGIL-REE--KERMNE----SWNKR
YREN-----LDK----LKGGDIYEVAD-VL-GEL-----LYFERE-KG-LSTGERKMYDT
AKHILVSELLLVGPAGEEELENMF------H-A-LSKKTSS-------------------
-------------------
>gi|502935858|ref|WP_013170834.1| CarD family transcriptional regulator [Arcanobacterium haemolyticum]
-MS-----------------FKVGETVVYPHHGAAYIEDISEKMMR--GEKRL-YLTLRI
IQ--GD--MVIQVPADSIEQVGLRDVSNDEQLERVFAVL-REE--NVEEPS----NWSRR
YKAN-----GEK----LTSGDVNKVAE-VV-RDL-----TRRNSD-RG-LSAGEKRMLAQ
ARGILGSEVALGRGISDEEAAELL-----NE-I-LGEFTPSPDSSESA------------
---------GTPESAESAE
>gi|734855840|ref|WP_034105913.1| CarD family transcriptional regulator [Desulfotomaculum sp. BICA1-6]
-M------------------FNIGDKVVYPMHGAGVIESIEEKEVL--GETKK-YYVLRL
PV--GD--MKVMIPVTNYKDVGLRQVIDGDGVTRVFRIL-SEQ--STSMSS----NWNRR
YRAN-----LEK----IKSGNVYEVAE-VV-RNL-----ITRDKE-KG-LSSGERKMLES
ARQILISELVLATEMNEDKTKSMI-----EG-A-FA------------------------
-------------------
>gi|551240989|ref|WP_022861376.1| CarD family transcriptional regulator [Bifidobacterium minimum]
-MG-----------------YKVGDMVVYPRHGAAKVEAITERTVK--GVTRE-YLELSV
LS-SDG--LVINVPVDNAAKVGVRDIVGATEVAKVFDIL-RTP--VIEKEM----NWSRR
YKLN-----VEK----IATGDVNKIAE-VV-RDL-----SQRDVDEHG-LSAGEKRMLTR
ARSILSSEIALSENIDEEETQRLL-----DV-N-LGYADPLPGDDDHHTKAPD----EPA
SQTLARLDKQSPKSKKK--
>gi|548233479|ref|WP_022452056.1| CarD family transcriptional regulator [Clostridium sp. CAG:269]
-M------------------YNVGDEVVYPMHGAGRIVAIEEREVM--EEKQS-YYILEM
P---GE--VKVMIPTATAEEHGIRSVINKEEAQKVMSVL-EQD--ETEMEK----NWNKR
YREN-----MDK----MKSGNIYEIAD-VV-RNL-----SFKQKE-KG-LSTGEKKMLYN
AKQILVSELVFAENSTQNEVEELI-----DS-K-INSSYAMFRTDDGEIGKASAGSIVNK
FIPFNG-------------
>gi|739708553|ref|WP_037562513.1| CarD family transcriptional regulator [Spirochaeta sp. JC202]
MAKKSIAA-----------EFEKGQQVVYPLQGVGRVEDIEERPFR--GEVVP-YYVMYF
GV--SD--MTIRIPVETAKEQGIRAIVSQSDSEKALEIV-TSH--YEPVPT----DWKLR
YQMN-----LDL----LRKGEVTDIAT-VVTKLY-----H-RSKV-KE-LPILERKLYDN
ALHLLIDEVAFSMGKSKDEVEQLI-----FM-K-LESEE---------------------
-------------------
>gi|505823654|ref|WP_015709041.1| CarD family transcriptional regulator [Treponema primitia]
MNKLS-VK-----------TFQVEQKVVYPSQGVGVIRSIEEKDFK--TEKIP-YYVIYL
EV--SD--MTIMVPVDKAERLGIRAIVPKEEAQKALELI-SED--YEPIPS----DWKLR
YQMN-----LDL----LKKGSVMDIAS-IV-RSL-----YHRSKV-KE-LPILERKLYDS
ALKLLEDEVAYSLRKPKDEVESMI-----FA-R-LESK----------------------
-------------------
>gi|494059147|ref|WP_007001232.1| hypothetical protein [Actinobaculum massiliense]
-MP-----------------FKVGETVIYPHHGAAEIIEISDKVIR--GEKRR-YLTLNV
TQ--SE--MVIQVPESSLEEVGVRDVSNEEQLQRVFDVL-RVA--EIEEPS----NWSRR
YKAN-----SEK----LSSGDVMKVAE-VV-RDL-----TRRDHE-RH-LSAGEKRMLQQ
ARQILGSEVALARDLNEEDTGALM-----DE-I-LL---------EGEEEAQR---IAAE
NK-------GKKKAKAAGK
>gi|736492236|ref|WP_034508797.1| CarD family transcriptional regulator [Actinomyces sp. S4-C9]
-MT-----------------FKVGETVVYPHHGAATIEEISTRKFA--GKERT-YLTLR-
VT-TGD--LTIQVPAENVELVGVRDVVDEEGFEEVMDTL-REE--NTEEPS----NWSRR
YKAN-----QEK----IATGDIVRVAE-VV-RDL-----SRRDAM-KG-LSAGEKRMLSK
ARQILTSELALSREVDEDEASDRL-----DE-I-LAEGI------EEAEEE---------
-------------------
>gi|671468793|ref|WP_031475030.1| hypothetical protein [Eubacterium desmolans]
-------------------MFRIGDRIVHPLHGAGVVEDIVERTID--GETAR-YYALRP
VL--GD--TQLFIPTDACEKLGIRPVCSRERALQLLEQL-DAV--GCGEEK----GWNQR
YREN-----MMH----IRSGDPIEVAQ-VI-KSL-----AVRERE-RG-LSAGEKKMLVS
ARQILCSELSCVLDITPQEAETRI-----DR-H-LSI-----------------------
-------------------
>gi|737399864|ref|WP_035381202.1| hypothetical protein [Fervidicella metallireducens]
-------------------MFIIGDVVYYPSFGAGYISNIEEKLLG--NEKKK-FYVINF
IL--NQ--IIMTIPIDSPKTQRLRSAISIEKSKEIFDIL-KSK--GHSLSL----KWLDR
YKYY-----TKC----INDGNIYEMAEALV-NIAFF------STE-KK-LSKSEIKFFND
ILYLVSGELALVLGWDLELMKNYI-----KE---LTNTNNIC------------------
-------------------
>gi|499713232|ref|WP_011393966.1| CarD family transcriptional regulator [Moorella thermoacetica]
-M------------------FKVGDKVVYPMHGAGVIEAIEEREVL--GKKRK-YYILRL
PL--GD--MKVMIPLESEQAVGLREVIDEKEIQEVIKIL-KEP--RSNGSG----NWNRR
YRAN-----LEK----MRSGNIYQLAE-VV-GNL-----SRREHD-QG-LSTGERKMLEN
ARQMLISELALARNAEKNQVENML-----EK-L-LA------------------------
-------------------
>gi|652536060|ref|WP_026930012.1| CarD family transcriptional regulator [Glycomyces tenuis]
-MG-----------------FSVGETVVYPHHGAALVEAVETRVIG--GIEQE-YLVLRV
EQ--GD--LTVKVPAKNVELVGVREVVGAEGLNEVFNVL-RAP--HTEEPT----NWSRR
YKAN-----VEK----LASGSPLKIAE-VV-RDL-----WRRDRE-RG-LSAGEKRMLSK
AREILVGEIALAEDCVKDEAENVL-----DK-V-LLSEAPVQ------------------
-------------------
>gi|746821978|ref|WP_039701656.1| CarD family transcriptional regulator [marine actinobacterium MedAcidi-G2B]
MT------------------FKPGDKVVYPHHGAAIIEKKEKKKVF--GTNTE-YFILRM
AH--GE--MILSVPVDKVEEVGMRWPISKEDVVDLFEVL-ERR--DIREPS----NWSRR
FKNH-----QEK----LKSGDVYQVAE-VV-RNL-----ALREAE-KG-LSAGEKTLYTK
ALNVLVSELSFALNVDEEQALEKV-----EG-A-LS------------------------
-------------------
>gi|488506109|ref|WP_002549548.1| CarD family transcriptional regulator [Propionibacterium acnes]
-MT-----------------FNVGETVVYPNHGAAVIEDIETRTIK--GEEKL-YLVLRI
LG-QND--LVVRVPASNLDLVGVRDVVDDEGLEKVFEVL-RKT--NVEEPS----NWSRR
YKAN-----LEK----LHSGNVLKVAE-VV-RDL-----WRRERD-RG-LSAGEKRMLSK
ARQILVSELALAKKVTDERAEEML-----DE-V-LAS-----------------------
-------------------
>gi|738529044|ref|WP_036477487.1| CarD family transcriptional regulator [Nesterenkonia sp. AN1]
-MN-----------------FEVGETVVYPHHGAATIEEVKTRTIR--GEEKM-YLKLRV
SQ--GD--LTIEVPADNVDLVGVRDVVGAEGLEHVFDVL-RAE--YTEEPT----NWSRR
YKAN-----LEK----LASGDVNKVAE-VV-RDL-----WRREND-RG-LSAGEKRMLAK
ARQILVSELALAKKLDEEEAAKLL-----DE-I-LDQAPTPAEPEKVA-E----------
-------------------
>gi|499380673|ref|WP_011068244.1| transcriptional regulator [Bifidobacterium longum]
-MS-----------------YKVGDMVVYPRHGAAKVEAITERTVK--GVTRE-YLQLSV
LS-SDG--LVINVPVDNAKKVGVRDIVSASEVAKVFDIL-RTP--IIEKEM----NWSRR
YKLN-----VEK----IATGDVNKIAE-VV-RDL-----AQRDVDEHG-LSAGEKRMLTK
ARAILTSEIALSEKIDEAEAQRLL-----DV-N-LGYEPAQPGDDKHHTAEPE----EAA
ADTLARVEAE-KKSKKK--
>gi|547731829|ref|WP_022145824.1| CarD family transcriptional regulator [Firmicutes bacterium CAG:238]
-M------------------FSVGDRIVYPMQGAGVIQDIEEKRIL--GESKQ-YYILRL
PC--SD--INIMIPVDSGESIGIREVSAREEMEDVLRLL-GDE--STPMDS----NWNRR
YREN-----MDK----LKSGDIRQVAE-VV-RNL-----VRNDRE-KK-LSTGERKLLTG
ARRILVSELILSMDISQDEAEAMV-----EA-A-I-------------------------
-------------------
>gi|506279507|ref|WP_015799282.1| CarD family transcriptional regulator [Acidimicrobium ferrooxidans]
MP------------------FDVGDKVVYPQHGAAVITGREVVEAF--GEAKE-YFVVTV
AY--GD--LTVRLPVDAVDEVGLREVINDEEVEEVFAVL-GKK--DVRMPA----NWSRR
YKNH-----LEK----VKSGDIYQVAE-VV-RNL-----TLRDHD-KG-LSAGERRMLAK
ARQVLVSELTFALDVAPEEAEARL-----DK-A-LA------------------------
-------------------
>gi|738319378|ref|WP_036272371.1| MULTISPECIES: hypothetical protein, partial [Microbacterium]
------------------------------------------------------YLELAV
LD--SK--LIVSVPVDRADAVGLRAVMSPEEIEALLAVV-RAP--SGPEVA----QWSRR
FKEN-----RER----LRTGDIFTHAA-IA-RDL-----TRRLES-KG-LSQAERDMLRE
ARRPIAVEVSLSLGIPIDEAEGML-----HA-VQVEGAAVA-------------------
-------------------
>gi|737770859|ref|WP_035738872.1| CarD family transcriptional regulator [Glycomyces arizonensis]
-MG-----------------FSVGETVVYPHHGAALVEAVETRVIG--GIEQE-YLVLRV
EQ--GD--LTVKVPAKNVELVGVREVVGAEGLNEVFNVL-RAP--HTEEPT----NWSRR
YKAN-----VEK----LASGSPLKIAE-VV-RDL-----WRRDRE-RG-LSAGEKRMLSK
AREILVGEIALAEDCVKAEAENVL-----DK-V-LLSEAPVQ------------------
-------------------
>gi|653057382|ref|WP_027308838.1| hypothetical protein [Caloramator sp. ALD01]
-------------------MFNIGDKIYHPKFGAGTIVNIEEREIL--KEIKR-YYMIKF
VI--EG--IEIMLPVDDNSYKKIRRVIEKEELETIFNKR-SGS--PKSLPP----KWIDR
LKLY-----ESI----LSKGDPYEMAD-II-RDI-----NFLSQK-KQ-LSKSEEKVLEN
FILFLSSEISIVLNVSIDEGKQKI-----IN-N-LLS-----------------------
-------------------
>gi|656174695|ref|WP_029151248.1| CarD family transcriptional regulator [Microbacterium indicum]
-ML-----------------FEVGETVVYPHHGAATITEVKTRVIK--GEEKT-YLKLNV
SQ--GD--LVIEVPADNVDLVGVRDVIGEDGLSKVFDVL-KAP--FTEEPT----NWARR
FKAN-----GEK----LASGDVIKVSE-VV-RDL-----WRRDQD-RG-LSAGEKRLLAK
ARQVLESELALAKEVSEEEAAGIL-----DA-A-LAEG----------------------
-------------------
>gi|492763723|ref|WP_005955874.1| CarD family transcriptional regulator [Peptoniphilus harei]
-M------------------FNIGDKIVYPMHGAGEIVAIEEREIL--GDVHK-YYIMRL
PI--ND--LKVMVPVKNAKEIGVRDISDADTMEKVLKALSSEE--EVSMPK----NWNRR
YRYN-----LDK----IKSGDLMEIAD-VV-RSL-----ESLDRE-KS-LSTGERKILNE
AKQIIVSEMVLVFEKNVEEVTKLI-----DD-A-IFG-----------------------
-------------------
>gi|504019915|ref|WP_014253909.1| CarD family transcriptional regulator [[Clostridium] clariflavum]
-M------------------YSVGDRIVYPMHGAGIIESIEEKEIL--GKKQS-YYVVRI
PI--GD--MKVMIPTKNVKGIGIRDVISEQDADKVFSIL-KSE--SCNLNK----NWNKR
YREN-----LVK----IKSGNIYEVAD-VV-KSL-----MLRDKE-KG-LSTGERKMLSS
AKQILVSELVLAKNMSANEVEEII-----NN-F-LKA-----------------------
-------------------
>gi|655294125|ref|WP_028703167.1| CarD family transcriptional regulator [Propionibacterium jensenii]
-MT-----------------FNVGETVVYPNHGAAVIEDLETRTIK--GEEKL-YLVLRI
IG-QND--LVVRVPACNLDLVGVRDVVDEKGLEKVFDVL-RKT--QVEEPT----NWSRR
YKAN-----TEK----LHSGNIIKVSE-VV-RDL-----WRRERD-RG-LSAGEKRMLSK
ARQILVSELALAEKVEEGKAEEML-----DE-V-LAS-----------------------
-------------------
>gi|663119990|ref|WP_030160960.1| CarD family transcriptional regulator [Glycomyces sp. NRRL B-16210]
-MG-----------------FSVGETVVYPHHGAALVEAVETRVIG--GIEQE-YLVLRV
EQ--GD--LTVKVPAKNVELVGVREVVGAEGLEEVFEVL-RAP--HTEEPT----NWSRR
YKAN-----VEK----LASGSPLKIAE-VV-RDL-----WRRDRE-RG-LSAGEKRMLSK
AREILTGEIALAEDCVKAEADNIL-----DK-V-LLSEAPVK------------------
-------------------
>gi|705430633|ref|WP_033509281.1| MULTISPECIES: CarD family transcriptional regulator [Bifidobacterium]
-MG-----------------YKVGDMVVYPRHGAAKVEAITERTVR--GVTRE-YLQLSV
LS-SDG--LVINVPVDNVKKVGVRDIVDANEVSKVFEIL-RTP--IIEKEM----NWSRR
YKLN-----VEK----IATGDVNKIAE-VV-RDL-----AQRDVDEHG-LSAGEKRMLTR
ARSILTSEIALSEKIEESEAQRLL-----DV-N-LGYEQPQPGDEAHHTEAPE----EAA
QDTLARLEAEGKKSKKK--
>gi|653566590|ref|WP_027586568.1| CarD family transcriptional regulator [Propionibacterium thoenii]
-MT-----------------FNVGETVVYPNHGAAVIEDLETRTIK--GEEKL-YLVLRI
IG-QND--LVVRVPACNLDLVGVRDVVDEEGLAKVFDVL-RKT--QVEEPT----NWSRR
YKAN-----TEK----LHSGNIIKVSE-VV-RDL-----WRRERN-RG-LSAGEKRMLSK
ARQILVSELALAEKVEEDKAEEML-----DE-V-LAS-----------------------
-------------------
>gi|705434995|ref|WP_033511052.1| CarD family transcriptional regulator [Bifidobacterium mongoliense]
-MG-----------------YQVGDMVVYPRHGAAKVEAINERTVK--GITRE-YLQLSV
MS-SDG--LVINVPVENAKKVGVRDIVDAEEVAKVFEIL-RTP--ILEKEM----NWSRR
YKLN-----VEK----IATGDVNKIAE-VV-RDL-----AQRDVDEHG-LSAGEKRMLTR
ARSILTSEIALSEKIDEPEAQRLL-----DV-N-LGYAEPQPGDDKHHTGSPE----ERA
SQTLERLEREAEKPKKK--
>gi|705424794|ref|WP_033506188.1| CarD family transcriptional regulator [Bifidobacterium gallinarum]
-MG-----------------YKVGDMVVYPRHGAAKVEAITERTVR--GVSRE-YLQLSV
LS-SDG--LVINVPVDNVKKVGVRDIVDANEVSKVFEIL-RTP--IIEKEM----NWSRR
YKLN-----VEK----IATGDVNKIAE-VV-RDL-----AQRDVDEHG-LSAGEKRMLTR
ARSILTSEIALSEKIEESEAQRLL-----DV-N-LGYEQPQPGDEAHHTEAPE----EAA
QDTLARLEAEGKKSKKK--
>gi|495793026|ref|WP_008517605.1| CarD family transcriptional regulator [Dethiobacter alkaliphilus]
-M------------------FNIGDKVVYPMHGAGVIEAIEEKEIL--GARKR-YYIMNI
PI--GD--MKVMIPMDNVDQIGLREVIDTHGVEQVLTIL-RDN--HSKMST----NWNRR
YRAN-----MEK----IKSGDIFQVAE-VV-RNL-----MLRERE-KG-LSTGERKMLDS
AKQILVSELVLAQNTSAQDVDEIL-----NQ-F-FD--EGHHTI----------------
-------------------
>gi|503262030|ref|WP_013496691.1| CarD family transcriptional regulator [Thermaerobacter marianensis]
--M-----------------FEVGDRVVYPMHGAGVIEAIEEREVL--GKRHR-YYVLRL
PV--GD--MRVMIPTTTASRCGLRPVIPAEQVPAVLDAL-GDP--APPMDP----NWNHR
YREH-----ADK----LRTGDVLEVAA-VV-RNL-----SARQRE-RG-LSGGERRLLDQ
ARQILVSELTLASGLDQAAVDALV-----DR-C-LEGGAGDGPGP-----FPERGEASPG
GG------KAAGPAGSSGL
>gi|782968724|ref|WP_045638161.1| CarD family transcriptional regulator [Peptococcaceae bacterium BRH_c4a]
-M------------------YKIGDRVVYPMHGAGVIESIEEKEIL--GEKRQ-YYILKL
PV--GD--MKVMIPITNCREVGLREVIDSDGVQKVIGIL-SDQ--STNMSA----NWNRR
YRAN-----LEK----IKSGNIYEVAE-VV-RNL-----INRDKE-KG-LSSGERKMLEN
ARQILLSELVLATEMEEDGAQSLI-----DS-A-FA--L---------------------
-------------------
>gi|546405002|ref|WP_021857005.1| hypothetical protein [Firmicutes bacterium CAG:555]
-M------------------FVIGDYIVHPMHGAGVIENIVSRRIS--GDERD-YYVLKL
PV--GD--MVVMVPVDGCESIGVRPVISHDEAVGILDAF-PDI--EVSMTQ----NWNKR
YREN-----MEK----IKSGNLLEVGE-VV-KGL-----MCRDLE-RG-LSTGERKMLHS
AKQILISELVIALDTDYEHVEQKL-----SS-A-I-------------------------
-------------------
>gi|736533358|ref|WP_034548121.1| CarD family transcriptional regulator [Clostridiales bacterium S7-1-4]
--M-----------------FKIGDKVSYPMHGAGTIVDISIETFL--GEEKK-YYTISI
PV--GS--VQVKVPVDNAEELGLRDIVKNDMKEDIIETL-EGK--RTKMPS----SWTQR
NRMN-----INK----LKTGDIIEVAS-VV-RNL-----MLLSKK-KN-LASGDRKMLTN
ATNLLLSELILSFDIDEDEAMKRI-----NSYV-FESREEETGDDIIE------------
-------------------
>gi|547942145|ref|WP_022343416.1| CarD family transcriptional regulator [Clostridium sp. CAG:356]
-M------------------YNVGDKVVYPMHGAGVIDAIEEKEIL--GEKQS-YYILKM
P---GE--VKVMVPILTAEEHGIRNIIDKAEAEKVINIL-EQD--ETEMEK----NWNKR
YRDN-----MDK----MKSGNIYEIAD-VV-RNL-----SFKQKE-KG-LSTGEKKMLHN
AKQILVSELVLAEHSTQDEVEELV-----DN-K-INTSFAMFKTDADMGVS--TESIVNK
FIPFDG---NNSSQNA---
>gi|705441073|ref|WP_033514093.1| CarD family transcriptional regulator [Bifidobacterium pullorum]
-MG-----------------YKVGDMVVYPRHGAAKVEAVTERTVR--GVTRE-YLQLSV
LS-SDG--LVINVPVDNVKKVGVRDIVDANEVSKVFEIL-RTP--IVEKEM----NWSRR
YKLN-----VEK----IATGDVNKIAE-VV-RDL-----AQRDVDEHG-LSAGEKRMLTR
ARSILTSEIALSEKIEESEAQRLL-----DV-N-LGYEQPQPGDERHHTEAPE----EAA
QDTLARLEAEGKKSKRK--
>gi|738844589|ref|WP_036734110.1| CarD family transcriptional regulator [Peptococcaceae bacterium SCADC1_2_3]
-M------------------YKIGDKIVYPMHGAGTIEAIEEKEVL--GVKKQ-YYILSL
LF--GS--MKVFIPTVNCKEIGLREVISSEEVKEVICVL-QKD--EPKGVLV---NWNRR
YRAN-----LEK----MRTGNIYEIAE-VV-RNL-----ARREQE-KG-LSAGEKKMLEN
ARQILISEFALAKEIEKDKAQLLI-----DN-A-FA------------------------
-------------------
>gi|765314431|ref|WP_044641856.1| CarD family transcriptional regulator [Thermoactinomycetaceae bacterium GD1]
-M------------------FSIGDKVVYPMHGAGVIESIEEKEIL--GERQQ-YYVMRM
PI--GE--MKVMVPLKAVSNLGLREVVDEPTVLEVLDRM-RQS--EMEDST----NWNRR
YRAN-----MDK----MKSGDIYEVAD-VV-CSL-----MLRDEE-KG-LSTGERKMLDN
AKLILVSELALARDLEEQEAYNLI-----DA-I-IS--TST-------------------
-------------------
>gi|739609664|ref|WP_037466718.1| CarD family transcriptional regulator [Smithella sp. F21]
-------------------MFKVGDLAVYPAQGVGVIEAIENREVM--GKKQP-FYVMKI
MG--NG--MKIMIPTNSAKAVGLREVILEKEIPKVYEIL-RNK--DV-T-IDK-QTWNKR
YREY-----LEK----IKTGSVFEIAS-VL-RDL-----FILKSD-KN-LSFGERKMMDT
AKNLLVKEISVATNAQEAKVERDL-----QM-I-FTVQ----------------------
-------------------
>gi|501012587|ref|WP_012065471.1| CarD family transcriptional regulator [Alkaliphilus metalliredigens]
-M------------------FNIGDKIVYPMHGAGVIEAIEEKEIL--GKKRK-YYIMKM
PL--GD--MQVMIPLDHIEEVGIRSIIGLAEVEQVFAVL-AAD--TTKMPQ----NWNRR
YRAN-----MDL----IKGGDIYAVAE-VV-RNL-----LLRDRE-KG-LSTGERKMLNN
AKQILVSEVVLSTDKEEQEVLDWI-----EN-V-VQ--E---------------------
-------------------
>gi|639061570|ref|WP_024462889.1| CarD family transcriptional regulator [Bifidobacterium subtile]
-MG-----------------YKVGDMVVYPRHGAAKVEAISERTVK--GVTRE-YLQLSV
LS-SDG--LVINVPVENAKKVGVRDIVDADEVAKVFDIL-RTP--IIEKEM----NWSRR
YKLN-----VEK----IATGDVNKIAE-VV-RDL-----AQRDVDEHG-LSAGEKRMLTR
ARNILTSEIALSEKLEEEEAQHLL-----DV-N-LGYADPEPGDKKHHTEAPK----EPA
FQTLARLESESKKAKKK--
>gi|500347719|ref|WP_011928367.1| CarD family transcriptional regulator [Pelotomaculum thermopropionicum]
-M------------------FKIGDKVVYPMHGAGVIEAIEEKEVL--GEKRQ-YYILRL
PV--GD--MKVMIPITSGEEVGLRGVIDREGVQRVFHIL-RQQ--SSAMSP----NWNRR
YRAN-----LEK----IKSGNIYEVAE-VV-RNL-----VKRDRE-KG-LSSGERKMLES
ARQILLSELVLATELEEEKAQSLL-----DG-A-FA------------------------
-------------------
>gi|497948056|ref|WP_010262212.1| CarD family transcriptional regulator [Treponema primitia]
MNKTA-AR-----------TFQVDQKVVYPSQGVGVILSIGEKEFK--HEQIP-YYVIYL
EV--SD--MTIMVPVDKAEKLGIRAIVPKEEAQKALELI-SED--YEPIPS----DWKLR
YQMN-----LDL----LKKGSVMDIAS-IV-RSL-----YHRSKV-KE-LPILERKLYDS
ALKLLEDEVSFSLRKPKDEVETMI-----FA-R-LESK----------------------
-------------------
>gi|488928475|ref|WP_002839550.1| CarD family transcriptional regulator [Finegoldia magna]
-------------------MFKIGDKIVYPMHGAGIITEVQNKEVL--GVKKD-YFILKM
PM--GE--MKISIPVDKINDMGIRFVAEEEIIHSLRDIL-KNQ--EVDF---P-SNWNQR
YKGN-----LEK----LRIGDIKETAV-VY-KGL-----YELDSS-KG-LSMIEKKVLNT
SRKMLISEIASGLNLKPSEAEKMV-----ND-L-IDLD----------------------
-------------------
>gi|823826090|ref|WP_047117922.1| CarD family transcriptional regulator [Arthrobacter sp. YC-RL1]
-MV-----------------FEVGETVVYPHHGAATIEEIKLRKIK--GEEKM-YLKLR-
VA-QGD--LTIEVPADKIDLVGVRDVVDPEGLNHVFDVL-RAE--FTEEPT----NWSRR
YKAN-----VEK----LASGDVIKVAE-VV-RDL-----WRREND-RG-LSAGEKRMLAK
ARQVLISEMALAKDLDETKAEGLL-----DE-V-LASA----------------------
-------------------
>gi|644031600|ref|WP_025272770.1| CarD family transcriptional regulator [Haloglycomyces albus]
-MG-----------------FSVGETVVYPHHGAALIEAVETRVIK--GVQQE-YLVLRV
EQ--GD--LTVKVPANNVEMVGVREVVGSDGLTEVFDVL-REP--FTEEPS----NWSRR
YKAN-----VEK----VASGSPLKIAE-VV-RDL-----WRREQD-RG-LSAGEKRMLTK
AREILVGEIALAEQCDKDKAEVIM-----DK-I-LVAETHIR------------------
-------------------
>gi|493569628|ref|WP_006522898.1| CarD family transcriptional regulator [Desulfotomaculum gibsoniae]
-M------------------FKIGDKVVYPMHGAGIIEAIEEKEVL--GETRQ-YYILRL
PV--GD--MKVMIPISNCKEVGLRQVIDDDGVQRVFRIL-REQ--STSMSD----NWNRR
YRAN-----LEK----IKSGNIYEVAE-VV-RNL-----VKRDKE-KG-LSSGERKMLEN
ARQILISELVLATELGEDKTKSMI-----EG-V-FA------------------------
-------------------
>gi|493959225|ref|WP_006902809.1| CarD family transcriptional regulator [Thermaerobacter subterraneus]
--M-----------------FQVGDRVVYPMHGAGVIEAIEEREVL--GERHR-YYILRL
PV--GD--MRLMIPTASAPQSGLRPVIPADQVPAVLEAL-CEP--VPPLDS----NWNHR
YREH-----ADK----LRSGDILEVAV-VV-RNL-----SARQKA-RG-LSGGERRLLDQ
ARQILVSELALAGGMGRDEADALV-----ER-H-L-------------------GAAEPA
GG------A----------
>gi|545329886|ref|WP_021603574.1| hypothetical protein [Actinomyces graevenitzii]
-MT-----------------FKVGETVVYPHHGAARIIKIQDRKVR--GETRV-YLTLEV
AQ--GD--LTIMVPAENVEEIGVRDVVDQAGLENVFEVL-RTE--QVEEPT----NWSRR
YKAN-----QEK----IASGDVLKVAE-VV-RDL-----SRRDTD-RG-LSAGEKRMLAK
ARQILVSELALAQKVEETAAEQTL-----DE-V-LAE-----------------------
-------------------
>gi|657871748|ref|WP_029576332.1| CarD family transcriptional regulator [Bifidobacterium thermacidophilum]
-MG-----------------YKVGDMVVYPRHGAARVDAITERTVK--GVTRQ-YLQLSV
LS-SDG--LVINVPVENAEKVGVRDIVDADAVSKVFDIL-RTP--IVEKEM----NWSRR
YKLN-----VEK----ISTGDVNQIAE-VV-RDL-----SQRNVDEHG-LSAGEKRMLTR
ARSILTSEISLSEDISEEEAQRLL-----DV-N-LGYADPLPGDDKHHTEAPE----EPA
SQTLARLEAEKKKSKSKKK
>gi|547721310|ref|WP_022135798.1| CarD family transcriptional regulator [Firmicutes bacterium CAG:176]
-------------------MYGIGQRVVHPMHGAGVIENVTEELLY--GAART-YYVFRQ
AV--SG--LVLKLPTDNCEAIGVRLLYDRERMDAVLSAI-PSL--TVAEER----NWNRR
YREN-----MAR----LKSGDLTEVAR-VV-KSL-----MRREAA-RG-LSTGERKMLHS
AKEILLSELAMVREIGYQEAERLL-----DGAV-MTGACE--------------------
-------------------
>gi|488926040|ref|WP_002837115.1| CarD family transcriptional regulator [Finegoldia magna]
-------------------MFKIGDKIVYPMHGAGIITEVQNKEVL--GVKKD-YFILKM
PM--GE--MKISIPVDKINDMGIRFVAEEEIIHSLRDIL-KNQ--EVDF---P-SNWNQR
YKEN-----LEK----LRIGDIKETAV-VY-KGL-----YELDSS-KG-LSMIEKKVLNT
SRKMLISEIASGLNLKPSEAESMV-----ND-L-IDLD----------------------
-------------------
>gi|765029534|ref|WP_044595359.1| CarD family transcriptional regulator [Candidatus Methylomirabilis oxyfera]
-------------------MYRTGTKVVYPTHGVGWIEAIENKEVG--GGPQA-FYVVRI
IG--NG--MTILVPTKNAKRVGLREVIEASEIPKILAIL-KKN--DLEI---S-SNWNRR
FKDN-----LER----IRTGSLFEVAL-VL-RKL-----VLLQKE-RS-LSFGEKTMLEN
VRRLIVSEISHASGIDQERAKVLV-----EQ-A-VGHYR---------------------
-------------------
>gi|749923441|ref|WP_040316190.1| CarD family transcriptional regulator [Actinomyces graevenitzii]
-MT-----------------FKVGETVVYPHHGAARIIKIQDRKVR--GETRV-YLTLEV
AQ--GD--LTIMVPAENVEEIGVRDVVDQDGLEHVFEVL-RTE--QVEEPT----NWSRR
YKAN-----QEK----IASGDVLKVAE-VV-RDL-----SRRDTD-RG-LSAGEKRMLAK
ARQILVSELALAQKVEETAAEQIL-----DE-V-LAD-----------------------
-------------------
>gi|488931354|ref|WP_002842429.1| CarD family transcriptional regulator [Finegoldia magna]
-------------------MFKIGDKIVYPMHGAGIITEVQNKEVL--GVKKD-YFILKM
PM--GE--MKISIPVDKINDMGIRFVAEEEIIHSLRDIL-KNQ--EVDF---P-SNWNQR
YKEN-----LEK----LRIGDIKETAI-VY-KGL-----YELDSS-KG-LSMIEKKVLNT
SRKMLISEIASGLNLKPSEAESMV-----ND-L-IDLD----------------------
-------------------
>gi|512548936|ref|WP_016444616.1| hypothetical protein [Actinomyces europaeus]
-MT-----------------FKVGETVVYPHHGAATIEEISTRKFA--GKERT-YLTLR-
VT-TGD--LTIQVPAENVELVGVRDVVDEEGFEEVMDTL-REE--NTEEPS----NWSRR
YKAN-----QEK----IATGDIVRVAE-VV-RDL-----SRRDAL-KG-LSAGEKRMLSK
ARQILTSELALSREVDEDVASDRL-----DE-I-LAEGI------EEVEE----------
-------------------
>gi|501187853|ref|WP_012230882.1| transcriptional regulator, CarD family [Candidatus Microthrix parvicella]
MA------------------FDVGDRVVYPHHGAAIIVRKETREFN--GEDAE-YLVLEV
KR--EETRVTISVPSAKVDDVGMRPPISRDEVEDLFDLL-AKR--DIREPA----NWSRR
FKNH-----QEK----LKSGDVYQVAE-VV-RNL-----SLRDQA-KG-LSAGEKSMFLK
ARSVLVSELSFALDLTEEDALDKV-----ID-T-LTAEPSDV------------------
-------------------
>gi|503042156|ref|WP_013277132.1| CarD family transcriptional regulator [Acetohalobium arabaticum]
-M------------------FETGDKIVYPNHGAGTITDIEKKEVL--GETKK-YYVMQL
PI--GE--MRVMIPMDNVDDIGIREVISSDRVDDVFQIL-KGE--KSEMSQ----NWNRR
YRAN-----TEK----IKSGDIFEVAE-VV-RNL-----TLRDIE-KG-LSTGEKKMLSN
SRQILISELVLAEDKDKEEIEEEI-----DE-I-FFDTEEENEEDEE-------------
-------------------
>gi|547830422|ref|WP_022238500.1| CarD family transcriptional regulator [Clostridium sp. CAG:343]
-M------------------FNVGDKIVYPMHGAGVIDSIEEKNIL--GEKQS-YYILKM
P---GE--VKVMVPTAKAEEIGVRNIIDKSSADKVIGVL-EQD--ETVMDK----NWNKR
YRDN-----MDK----MKSGDIYEIAD-VV-RNL-----SFKQKE-KG-LSTGEKKMLNN
AKQILVSELVLAEHATQEEVEQLV-----EN-K-INTSYMMFRADDIEPES-----VVNK
FIPFDG----TGTSD----
>gi|505826983|ref|WP_015712352.1| CarD family transcriptional regulator [Treponema azotonutricium]
MSK---SK-----------NFQVDQKVVYPSQGVGIVRSIEEKPFK--ENKVL-YYVIYL
EV--SD--MTIMVPMNNAETLGIRPIVAKDEALKALELL-SEA--YEPIPS----DWKLR
YQMN-----LDL----LKKGSIMDIAT-IV-RSL-----YHRQKI-KE-LPILERKLYDS
AQKLLLDEVSYSLRKPKEEVENLI-----QA-R-LEAE----------------------
-------------------
>gi|759443355|ref|WP_043165390.1| CarD family transcriptional regulator [Bifidobacterium callitrichos]
-MG-----------------YKVGDMVVYPRHGAARVEAVTERTVR--GVTRE-YLQLSV
LS-SDG--LVINVPVDNAKKVGVRDIVDANEVATVFEIL-RTP--IVEKEM----NWSRR
YKLN-----VEK----IATGDVNKIAE-VV-RDL-----AQRDVDEHG-LSAGEKRMLTK
ARSILTSEISLSEKIDEEEAQRLL-----DV-N-LGYSEPKPGDEKHHTKAPE----EAA
SETMARIDAEKKKTRKR--
>gi|504882458|ref|WP_015069560.1| hypothetical protein [Propionibacterium acidipropionici]
-MT-----------------FNVGETVVYPNHGAAVIEDIETRTIK--GEEKL-YLVLRI
IG-QSD--LVVRVPACNLDLVGVRDVVDEEGLAKVFDVL-RQT--HVEEPT----NWSRR
YKAN-----MEK----LHSGNVIKVSE-VV-RDL-----WRRERN-RG-LSAGEKRMLSK
ARQILVSELALAEKVEEDKAEEML-----DE-V-LAS-----------------------
-------------------
>gi|705409621|ref|WP_033500228.1| CarD family transcriptional regulator [Bifidobacterium stercoris]
-MG-----------------YKVGDMVVYPRHGAAKVEAITERTVK--GVTRE-YLQLSV
LS-SDG--LVINVPVENAKKVGVRDIVGAKEVAKVFEIL-RTP--IIEKEM----NWSRR
YKLN-----VEK----IATGDVNKIAE-VV-RDL-----SQRDVDEHG-LSAGEKRMLTK
ARSILTSEIALSEHLDENEAQRLL-----DV-N-LGYEPPRPGDEDHHTEAPE----EAA
MDTLARVEAENKKSKKK--
>gi|547178282|ref|WP_021920741.1| CarD family transcriptional regulator [Firmicutes bacterium CAG:114]
-M------------------FRIGDKIVHPMHGAGIVDQIVTRKVN--GVLRD-YYSLKL
PL--GD--MLVMIPTESCGEIGVRSILSGDETERVLGKI-PDL--QVEMDT----NWNHR
YREN-----MER----LKSGDLLEVAK-VA-KGL-----MLRDAR-RG-LSTGERKMLHS
ARQILISEIGLAQSISYQEAEDRM-----DR-A-LHS-----------------------
-------------------
>gi|736510399|ref|WP_034526438.1| CarD family transcriptional regulator [Bifidobacterium stellenboschense]
-MG-----------------YKVGDMVVYPRHGAARVEAVTERTVR--GVTRE-YLQLSV
LS-SDG--LVINVPVDNAKKVGVRDIVDANEVAKVFEIL-RTP--IVEKEM----NWSRR
YKLN-----VEK----IATGDVNKIAE-VV-RDL-----AQRDVDEHG-LSAGEKRMLTK
ARSILTSEIALSEKIDEEEAQRLL-----DV-N-LGYSEPKPGDEKHHTEAPE----EAA
SDTMARLDAEKKKSRKR--
>gi|764924577|ref|WP_044495509.1| CarD family transcriptional regulator [Nesterenkonia sp. NP1]
-MN-----------------FEVGETVVYPHHGAATIEEVEMRTFK--GEEKT-YLTLRV
SE--GD--LTIKVPAENVDLVGVRDVVDEEGLDHVFGLL-RAE--HTEEPT----NWSRR
YKAN-----VEK----LASGSINKLAE-VV-RDL-----WRREND-RG-LSAGEKRMLSQ
ARRILVSELRLAKELTEEDAEQLL-----DQ-V-LSETSATA------------------
-------------------
>gi|502884189|ref|WP_013119165.1| CarD family transcriptional regulator [Thermincola potens]
-M------------------FNIGDKVVYPMHGAGIIEAIEEKEVL--GEVRS-YYVMRL
PI--GD--MKVMIPTSNVKDLGLRQVIDEEGVQRVLNIL-SEK--DTVMSA----NWNKR
YRTN-----MEK----IKSGNIFEVAE-VV-RNL-----MRRDQE-KG-LSTGERKMLEN
ARQILISELVLARGVKEEKVQSML-----DE-V-FA------------------------
-------------------
>gi|516057737|ref|WP_017488320.1| CarD family transcriptional regulator [Micrococcus luteus]
-MV-----------------FEVGETVVYPHHGAARIEEIKMRTIK--GEEKM-YLKLK-
VA-QGD--LTIEVPAENVDLVGVRDVVDSEGLEEVVEVL-QAE--QVEEPT----NWSRR
YKAN-----LEK----LASGDVKKVAE-VV-RDL-----WRRDQD-RG-LSAGEKRMLSK
ARQVLVSELALAKKVTEEEAEGML-----DQ-V-LEG-----------------------
-------------------
>gi|696266488|ref|WP_032843484.1| CarD family transcriptional regulator [Gardnerella vaginalis]
-------------------------MVVYPRHGAARVEEISERTVK--GVTRQ-YLRLVV
LS-SDG--LEINVPVDNVKKVGVRDIVGAQEVAKVFEIL-RTP--IIEKEM----NWSRR
YKLN-----VEK----IATGDVNNIAE-VV-RDL-----SQRDVDEHG-LSAGEKRMLSR
ARSILISEIALSEKIDELEAERLL-----DV-N-LGYKDPQEGDDKHHTCAPD----EPA
SQTLLLLEERNKKAKKK--
>gi|651886160|ref|WP_026645811.1| CarD family transcriptional regulator [Bifidobacterium ruminantium]
-MG-----------------YKVGDMVVYPRHGAAKVEAITERTVK--GVTRE-YLQLSV
LS-SDG--LVINVPVDNAKKVGVRDIVGAKEVAKVFEIL-RTP--IIEKEM----NWSRR
YKLN-----VEK----IATGDVNKIAE-VV-RDL-----SQRDVDEHG-LSAGEKRMLTK
ARSILTSEIALSEHLDESEAQRLL-----DV-N-LGYEPPRPGDEQHHTEAPK----EAA
MDTLARVEAENKKSKKK--
>gi|490237659|ref|WP_004135954.1| CarD family transcriptional regulator [Gardnerella vaginalis]
-------------------------MVVYPRHGAARVEEISERTVK--GVTRQ-YLRLVV
LS-SDG--LEINVPVDNVKKVGVRDIVGAQEVAKVFEIL-RTP--IIEKEM----NWSRR
YKLN-----VEK----IATGDVNNIAE-VV-RDL-----SQRDVDEHG-LSAGEKRMLSR
ARSILISEIALSEKIDEFEAERLL-----DV-N-LGYKDPQEGDDKHHTCAPD----EPA
SQTLFLLEERNKKAKKK--
>gi|490236335|ref|WP_004134648.1| CarD family transcriptional regulator [Gardnerella vaginalis]
-------------------------MVVYPRHGAARVEEISERTVK--GVTRQ-YLRLVV
LS-SDG--LEINVPVDNVKKVGVRDIVGAQEVAKVFEIL-RTP--IIEKEM----NWSRR
YKLN-----VEK----IATGDVNNIAE-VV-RDL-----SQRDVDEHG-LSAGEKRMLSR
ARSILISEIALSEKIDELEAERLL-----DV-N-LGYKDPQEGDDKHHTCAPD----EPA
SQTLFLLEERNKKAKKK--
>gi|759889645|ref|WP_043576289.1| CarD family transcriptional regulator [Actinopolyspora erythraea]
-MV-----------------FKVGETVVYPRHGAALIEAVETRVIK--GEEKQ-YLVLR-
VE-KDN--LTVRLPAENAEHVGVRDVVGQEGLDHVFDVL-RSD--HTEEPT----NWSRR
YKAN-----VEK----LASGDVNKVAE-VV-RDL-----WRREQD-RG-LSAGEKRMLMK
ARQILVSELALAEGTDEGKAESLL-----DE-V-LATTV---------------------
-------------------
>gi|779985011|ref|WP_045425369.1| CarD family transcriptional regulator [bacterium UASB270]
-------------------MFAVGDKVVYPSHGVGRIEALEEKEIA--GQKLQ-CFVLSI
IG--KD--LKIIVPVSNSQKVGLRQIIDEEEVERIFDIL-RDE--INNM---P-PKWNKR
YNFN-----MDK----IRTGSIYEIAE-VF-KNL-----TRLGRR-KE-LSFGERKMLDS
TRELIVMEIAHSKRIGTAQAESLI-----DE-C-CCAA----------------------
-------------------
>gi|656179458|ref|WP_029152640.1| CarD family transcriptional regulator [Microbacterium gubbeenense]
-ML-----------------FEVGETVVYPHHGAATITEVKTRVIK--GEEKT-YLKLNV
TQ--GG--LVIEVPADNIDLVGVRDVIDESGLQEVYDVL-KAP--FTEEPT----NWSRR
YKAN-----LEK----LASGDVIKVSE-VV-RDL-----WRRDQD-RG-LSAGEKRMLAK
ARQVLESEVALAKDFSEEEAGELL-----NQ-K-LAEG----------------------
-------------------
>gi|489906136|ref|WP_003809560.1| CarD family transcriptional regulator [Bifidobacterium adolescentis]
-MG-----------------YKVGDMVVYPRHGAAKVEAITERTVK--GVTRE-YLQLSV
LS-SDG--LVINVPVENAKKVGVRDIVGAKEVAKVFEIL-RTP--IIEKEM----NWSRR
YKLN-----VEK----IATGDVNKIAE-VV-RDL-----AQRDVDEHG-LSAGEKRMLTK
ARSILTSEIALSEHLDENEAQRLL-----DV-N-LGYEAPRPGDEDHHTEAPE----EAA
MDTLARVEAENKKSKKK--
>gi|490948775|ref|WP_004810600.1| MULTISPECIES: CarD family transcriptional regulator [Propionibacterium]
-MT-----------------FNVGETVVYPNHGAAVIEDVETRTIK--GEEKL-YLVLRI
LG-QND--LVVRVPASNLDLVGVRDVVDDEGLEKVFEVL-RKT--NVEEPS----NWSRR
YKAN-----LEK----LHSGNVLKVAE-VV-RDL-----WRRERD-RG-LSAGEKRMLSK
ARQILVSELALAKKVEDDKAEEML-----DE-V-LAS-----------------------
-------------------
>gi|517034324|ref|WP_018223988.1| CarD family transcriptional regulator [actinobacterium SCGC AAA278-I18]
-MT-----------------FKVGETVVYPHHGAAMIEAIEKRTIK--GEEKI-YLVLK-
VA-QGD--LTVRVPAENIDLVGVRDVVDSAGLDRVFNVL-RQP--YTEEPT----NWSRR
YKAN-----VEK----LASGDVIRVAE-VV-RDL-----YRRDLD-RG-LSAGEKRMLSK
AKQILVSELALAERTDEEKAAILL-----DE-V-LAS-----------------------
-------------------
>gi|648463967|ref|WP_026155718.1| CarD family transcriptional regulator [Dehalobacter sp. FTH1]
-MT-----------------FTIGETVVYPNHGAAVIEALETRTIK--GEDKL-YLVLRI
VG-QND--LVVRVPACNLDLVGVRDVVDADGLERVFTVL-RAP--HAEEPT----NWSRR
YKAN-----LEK----LHSGNVMKVAE-VV-RDL-----WRRERE-RG-LSAGEKRMLAK
ARQILVSELALAEKVTDDRAEVLL-----DE-V-LAS-----------------------
-------------------
>gi|502895786|ref|WP_013130762.1| CarD family transcriptional regulator [Thermobispora bispora]
-MT-----------------FKVGDTVVYPHHGAARIEAITTRTIN--GQEKT-YLVLK-
VD-KGD--LTVQVPAENAELVGVRDVVGQEGLERVFDVL-RMP--HTEEPT----NWSRR
YKAN-----LEK----LASGDVNKVAE-VV-RDL-----YRRDKE-RG-LSAGEKRMLAK
ARQILVSELALAENTNEDKAEALL-----DE-V-LNSARC--------------------
-------------------
>gi|496878751|ref|WP_009395343.1| CarD family transcriptional regulator [Actinomyces sp. oral taxon 171]
-MT-----------------YEVGETVVYPHHGAARIIDIRQRKVR--GEEKT-YLQLEV
AQ--GD--LTILVPAESVELIGVRDVVDETGLEKVFEVL-RAP--LTEEPT----NWSRR
FKAN-----QEK----IASGDVIKVAE-VV-RDL-----SRRDTD-RG-LPAGEKRMLAK
ARQILVSELALAQKTPEEEAESRL-----DE-V-LAS-----------------------
-------------------
>gi|651885342|ref|WP_026645001.1| CarD family transcriptional regulator [Bifidobacterium sp. AGR2158]
-MG-----------------YKVGDMVVYPRHGAAKIEAITERTVK--GVTRE-YLKLSV
LS-SDD--LEIFVPVDNVKKVGVRDIVDGDEVAKVFEIL-RTP--IIEKEM----NWSRR
YKLN-----VEK----ISTGDVNKIAE-VV-RDL-----AQRDVDEHG-LSAGEKRMLTK
ARSILTSEIALSEKIEEEEAQRLL-----DV-N-LGYSEPQPGDDGHHTQAPD----EPA
SETLARLEAENKKTKKK--
>gi|639202864|ref|WP_024541264.1| CarD family transcriptional regulator [Bifidobacterium choerinum]
-MG-----------------YKVGDMVVYPRHGAAKIEAITERTVK--GVTRE-YLKLSV
LS-SDD--LEIFVPVDNVKKVGVRDIVDGDEVAKVFEIL-RTP--IIEKEM----NWSRR
YKLN-----VEK----ISTGDVNKIAE-VV-RDL-----AQRDVDEHG-LSAGEKRMLTK
ARSILTSEIALSEKIEEEEAQRLL-----DV-N-LGYSDPQPGDDGHHTQAPE----EPA
SETLARLEAENKKTKKK--
>gi|873894642|ref|WP_048601090.1| CarD family transcriptional regulator [Bacillaceae bacterium mt6]
-M------------------FKVGDKVVYPMHGAGVIESIEKQEVL--GETHE-YYIMHL
PV--GE--LKVMIPRSNVEKIGLRQVISEEGLDEALALACEAA--VDTGET-----WNRR
FRAN-----LDK----IKGGDVVDIAH-VV-RDL-----MVRERE-KG-LSTGERKMLEQ
AKQILVSEMILSKEIDAHEANRLV-----DE-L-GED-----------------------
-------------------
>gi|500063173|ref|WP_011743090.1| CarD family transcriptional regulator [Bifidobacterium adolescentis]
-MG-----------------YKVGDMVVYPRHGAAKVEAITERTVK--GVTRE-YLQLSV
LS-SDG--LVINVPVENAKKVGVRDIVGAKEVAKVFEIL-RTP--IIEKEM----NWSRR
YKLN-----VEK----IATGDVNKIAE-VV-RDL-----AQRDVDEHG-LSAGEKRMLTK
ARSILTSEIALSEHLDENEAQRLL-----DV-N-LGYEPPRPGDEDHHTEAPE----EAA
MDTLARVEAENKKSKKK--
>gi|494675372|ref|WP_007433311.1| CarD family transcriptional regulator [Propionibacterium humerusii]
-MT-----------------FNVGETVVYPNHGAAVIEDIETRTIK--GEEKL-YLVLRI
LG-QND--LVVRVPASNLDLVGVRDVVDDEGLEKVFEIL-RKT--NVEEPS----NWSRR
YKAN-----LEK----LHSGNVLKVAE-VV-RDL-----WRRERD-RG-LSAGEKRMLSK
ARQILVSELALAKRVEDDQAEEML-----DE-V-LAS-----------------------
-------------------
>gi|489925569|ref|WP_003828909.1| CarD family transcriptional regulator [Bifidobacterium breve]
-MS-----------------YQVGDMVVYPRHGAAKVEAITERTVK--GVTRE-YLQLSV
LS-SDG--LVINVPVENAKKVGVRDIVSGSEVAKVFEIL-RTP--IIEKEM----NWSRR
YKLN-----VEK----IATGDVNKIAE-VV-RDL-----AQRDVDEHG-LSAGEKRMLTK
ARAILTSEIALSEKIDETEAQRLL-----DV-N-LGYAPAQVGDDQHHAAEPE----EAA
ADTLARVEAE-KKSKKK--
>gi|763216061|ref|WP_044088533.1| CarD family transcriptional regulator [Bifidobacterium reuteri]
-MS-----------------YKVGDMVVYPRHGAAKVEAITERTVK--GVTRE-YLQLSV
LS-SDG--LVINVPVDNAKKVGVRDIVSASEVAKVFEIL-RTP--IIEKEM----NWSRR
YKLN-----VEK----IATGDVNKIAE-VV-RDL-----AQRDVDEHG-LSAGEKRMLTK
ARAILTSEIALSEKIDEPEAQRLL-----DV-N-LGYEPAQPGDEKHHTEEPE----EAA
ADTLARVAAE-KKSKKK--
>gi|503735443|ref|WP_013969519.1| CarD family transcriptional regulator [Treponema caldarium]
MSE-Q-VT-----------TFQIDQKVVYPSQGVGKIVSIQDKKFK--DQTIP-YYVIYL
EV--TD--MTVMVPTVKAEELGIRAIVPQEEAQRALELI-GES--FEPIPS----DWKLR
YQMN-----LDL----LKKGSVIDIAT-IV-RSL-----YHRSKI-KE-LPILERKLYDS
ALKLLEDEISFSLGKSKEEVEALI-----FA-R-LEAN----------------------
-------------------
>gi|488469414|ref|WP_002513084.1| CarD family transcriptional regulator [Propionibacterium acnes]
-MT-----------------FNVGETVVYPNHGAAVIEDIETRTIK--GEEKL-YLVLRV
LG-QND--LVVRVPASNLDLVGVRDVVDDEGLENVFEVL-RKT--NVEEPS----NWSRR
YKAN-----LEK----LHSGNVLKVAE-VV-RDL-----WRRERD-RG-LSAGEKRMLSK
ARQILVSELALAKKVADDRAEEML-----DE-V-LAS-----------------------
-------------------
>gi|501999565|ref|WP_012688615.1| CarD family transcriptional regulator [Rhodococcus opacus]
-MN-----------------LNIGDIFLYPHHGSVTVTKLTTRMFK--DLPTE-YVQFEV
AQ--TG--LSIEIPVAKAEALGVRNAISNDEVERVFDIL-RGP--TVDDPS----NWSRR
YKAN-----QEK----LTVGGIFTVSE-VI-RDL-----MTRAQE-KP-LSAGEKRQLEH
AMQLVISELVLAMKSDPDDTRRRI-----EE-I-YEPASTAAAATV--------------
-------------------
>gi|488473385|ref|WP_002517055.1| MULTISPECIES: CarD family transcriptional regulator [Propionibacterium]
-MT-----------------FNVGETVVYPNHGAAVIEDIETRTIK--GEEKL-YLVLRI
LG-QND--LVVRVPASNLDLVGVRDVVDDEGLENVFEVL-RKT--NVEEPS----NWSRR
YKAN-----LEK----LHSGNVLKVAE-VV-RDL-----WRRERD-RG-LSAGEKRMLSK
ARQILVSELALAKKVADDRAEEML-----DE-V-LAS-----------------------
-------------------
>gi|661271581|ref|WP_029965672.1| CarD family transcriptional regulator [Desulfonauticus sp. A7A]
-------------------MFAVGELVVYPAQGVGMVERIEEQEIG--GVKTQ-LYIVRI
LS--NN--VTLMVPVSNAENVGLRPVYNQEQGKAILEFL-QDR--SDFTGYTG-QNWNRR
YREY-----SEK----LKSSDLKDVAY-VL-KEL-----YLISKD-KE-LSFGERRLLEQ
AMSLISMELSYALNVTQSEAKKMI-----EG-F-FADILNKKEDESPSEEEKID------
------EK-----------
>gi|496058291|ref|WP_008782798.1| CarD family transcriptional regulator [Bifidobacterium sp. 12_1_47BFAA]
-MS-----------------YKVGDMVVYPRHGAAKVEAITERTVK--GVTRE-YLQLSV
LS-SDG--LVINVPVDNAKKVGVRDIVSASEVAKVFGIL-RTP--IIEKEM----NWSRR
YKLN-----VEK----IATGDVNKIAE-VV-RDL-----AQRDVDEHG-LSAGEKRMLTK
ARAILTSEIALSEKIDEAEAQRLL-----DV-N-LGYEPAQPGDDKHHTAEPE----DAA
ADTLARVEAE-KKSKKK--
>gi|494112787|ref|WP_007053566.1| CarD family transcriptional regulator [Bifidobacterium longum]
-MS-----------------YKVGDMVVYPRHGAAKVEAITERTVK--GVTRE-YLQLSV
LS-SDG--LVINVPVDNAKKVGVRDIVSASEVAKVFGIL-RTP--IIEKEM----NWSRR
YKLN-----VEK----IATGDVNKIAE-VV-RDL-----AQRDVDEHG-LSAGEKRMLTK
ARAILTSEIALSEKIDEAEAQRLL-----DV-N-LGYEPAQPGDDKHHTAEPE----EAA
ADTLARVEAE-KKSKKK--
>gi|516597946|ref|WP_017972969.1| CarD family transcriptional regulator [Actinopolyspora halophila]
-MV-----------------FKVGETVVYPHHGAALIEAIETRVIK--GEEKQ-YLVLK-
VA-QGD--LTVRVPAENAEHVGVRDVVGQEGLDHVFDVL-RSD--HTEEPT----NWSRR
YKAN-----LEK----LASGDVNKVAE-VV-RDL-----WRREQD-RG-LSAGEKRMLTK
ARQILVSELALAEGTDEGKAESLL-----DE-V-LATTA---------------------
-------------------
>gi|548569622|ref|WP_022527458.1| carD-like/TRCF domain protein [Bifidobacterium longum]
-MS-----------------YKVGDMVVYPRHGAAKVEAITERTVK--GVTRA-YLQLSV
LS-SDG--LVINVPVDNAKKVGVRDIVSASEVAKVFGIL-RTP--IIEKEM----NWSRR
YKLN-----VEK----IATGDVNKIAE-VV-RDL-----AQRDVDEHG-LSAGEKRMLTK
ARAILTSEIALSEKIDEAEAQRLL-----DV-N-LGYEPAQPGDDKHHTAEPE----EAA
ADTLARVEAE-KKSKKK--
>gi|518694109|ref|WP_019855802.1| CarD family transcriptional regulator [Actinopolyspora mortivallis]
-MV-----------------FKVGETVVYPHHGAALIEAIETRVIK--GEEKQ-YLVLK-
VA-QGD--LTVRVPAENAEHVGVRDVVGQEGLDHVFDVL-RSD--HTEEPT----NWSRR
YKAN-----LEK----LASGDVNKVAE-VV-RDL-----WRREQD-RG-LSAGEKRMLTK
ARQILVSELALAEGTDEGKAESLL-----DE-V-LATTV---------------------
-------------------
>gi|497831486|ref|WP_010145642.1| hypothetical protein [Citricoccus sp. CH26A]
------------------MRLVPGQFVVHPHHGPAVVLDRQVRQLK--GKDVA-YVDLEI
QD--KG--LRISVPEAGIKDIGVRDVSSHTTVRKLMSLL-AKP--SEHVEQ----QWSRR
IKAF-----QEK----LSTGDLPRVAE-VV-RDL-----HRRQTE-KE-LSMAERMLHRE
AVEVLAAEVAIVLDITPVEAEDVM-----AQ-A-IDGTPLKDLGLDRGKTTRLAAQQAA-
-------------------
>gi|502905534|ref|WP_013140510.1| CarD family transcriptional regulator [Bifidobacterium longum]
-MS-----------------YKVGDMVVYPRHGAAKVEAITERTVK--GVTRE-YLQLSV
LS-SDG--LVINVPVDNARKVGVRDIVSASEVAKVFGIL-RTP--IIEKEM----NWSRR
YKLN-----VEK----IATGDVNKIAE-VV-RDL-----AQRDVDEHG-LSAGEKRMLTK
ARAILTSEIALSEKIDEAEAQRLL-----DV-N-LGYEPAQPGDDKHHTAEPE----EAA
ADTLARVEAE-KKSKKK--
>gi|727803050|ref|WP_033890369.1| CarD family transcriptional regulator [Bifidobacterium saguini]
-MS-----------------YQVGDMVVYPRHGAAKVEAITERTVK--GVTRE-YLQLSV
LS-SDG--LVINVPVDNAKKVGVRDIVSGSEVAKVFEIL-RTP--IIEKEM----NWSRR
YKLN-----VEK----IATGDVNKIAE-VV-RDL-----AQRDVDEHG-LSAGEKRMLTK
ARAILTSEIALSEKIDEPEAQRLL-----DV-N-LGYEPAQPGDEKHHTEEPE----EAA
ADTLARVAAE-KKSKKK--
>gi|488946998|ref|WP_002858073.1| MULTISPECIES: CarD family transcriptional regulator [Micrococcus]
-MV-----------------FEVGETVVYPHHGAARIEEIKMRTIK--GEEKM-YLKLK-
VA-QGD--LTIEVPAENVDLVGVRDVVDAEGLEHVMEVL-RAE--HVEEPT----NWSRR
YKAN-----LEK----LASGDVNKVAE-VV-RDL-----WRRDQD-RG-LSAGEKRMLSK
ARQVLVSELALAKKVTEEEAEGRL-----DK-V-LEG-----------------------
-------------------
>gi|705443925|ref|WP_033515514.1| CarD family transcriptional regulator [Bifidobacterium cuniculi]
-MG-----------------YQVGDMVVYPRHGAAKVQAVTERTVK--GVTRE-YLKLSV
LS-SDD--LEIFVPVDNVQQVGVRDIVDGDEVAKVFEIL-RTP--IIEKEM----NWSRR
YKLN-----VEK----IATGDVNKIAE-VV-RDL-----AQRDVDEHG-LSAGEKRMLTK
ARSILTSEIALSEKLEEEEAQRLL-----DV-N-LGYADPQPGDKDHHTQAPK----EAA
SATLARIEAEGKKSKKK--
>gi|503323189|ref|WP_013557850.1| CarD family transcriptional regulator [Deinococcus maricopensis]
-------------MSEEL-QLREGDSVVYPNHGAGVVRALTERTVL--GVKQA-YYEVHL
FG-KDA---QVLVPVARARDLGLRRATRREDVPNLLAEL-S-T--DIPLPE----SFQAR
YRAE-----QEL----LQAADLVTLTR-LV-GTL-----VRRDVT-RG-LPSSEMDVLMH
ARKTLEAELEVALGGGGRVALEAA-----LS-E-LMGAARQV------------------
-------------------
>gi|517936868|ref|WP_019107076.1| CarD family transcriptional regulator [Peptoniphilus senegalensis]
-M------------------FNIGDKIVYPMHGAGEIIAIEEREIL--GNVHK-YYIMRL
PI--NE--LKVMVPVKNAEEVGVRKISDAKTMENVLEELSSDK--EITMPK----NWNRR
YRFN-----LDK----IKSGDLTEIAD-VV-KCL-----ENLDRE-KS-LSTGERKILTE
ARQIIVSEMALVFDKKVEEIAKLI-----DD-A-IFG-----------------------
-------------------
>gi|490136183|ref|WP_004036543.1| hypothetical protein [Clostridium sp. ASF356]
-------------------MFQIGEKVVYPMYGAGVVESIE-QDFH--GTKLEMYYIIQI
PK--NN--LKIRLIANKSEQLGVRAVSNKEEVVKALEYV-GAK--KIIMPE----NWSLR
YKDN-----LEK----LKTGKLDMVTE-VV-KNL-------NEREKRKKLSNIEKKLLNT
AKQIVLSEIICSYEIDTEKAEELL-----ANLV-LNC-----------------------
-------------------
>gi|503113178|ref|WP_013347907.1| CarD family transcriptional regulator [Arthrobacter arilaitensis]
-MV-----------------FEVGETVVYPHHGAAMIEEIKMRKIK--GEEKM-YLKLK-
VA-QGD--LTIEVPAENVDLVGVRDVVGQEGLDHVFDVL-RAE--FTEEPT----NWSRR
YKAN-----VEK----LASGDVIKVAE-VV-RDL-----WRREND-RG-LSAGEKRMLAK
ARQVLISELALAKDLDEAKAESLL-----DE-V-LASA----------------------
-------------------
>gi|499737132|ref|WP_011417866.1| CarD family transcriptional regulator [Syntrophus aciditrophicus]
-------------------MFKVGDLAVYPAQGVGVIEAIESREVM--GSTQK-FYIMKI
MS--NG--MKIMIPTGSAESVGLRELILEDDVPKVYEIL-KNK--DI-T-IDK-QTWNKR
YREY-----LEK----IKTGSVFEIAR-VL-RDL-----LILKND-KN-LSFGERKMMDT
AKSLLIKEISIASNAEETKIEQDL-----KT-I-FSLQ----------------------
-------------------
>gi|759004363|ref|WP_043063774.1| CarD family transcriptional regulator [Aneurinibacillus migulanus]
-M------------------FRIGDKIVYPMHGAGIIEAIEEKEIL--GEKQQ-YYIMKM
PV--GN--MQVMIPMEKVSNLGIRQVVDMHALERVMEIL-RRE--EDDLGI----SWNRR
YRRN-----MEK----MRTGDIYQVAA-VV-REL-----MHREKE-KG-LSTGERKMLDN
ARQILLSELVLVKDIDEEQATHLL-----EQ-V-VN--S---------------------
-------------------
>gi|651882348|ref|WP_026642083.1| CarD family transcriptional regulator [Bifidobacterium tsurumiense]
-MG-----------------YKVGDMVVYPRHGAAKVEAITERTVK--GVTRE-YLQLSV
LS-SDG--LVINVPVDNAKKVGVRDIVDGNEVAKVFEIL-RTP--IIEKEM----NWSRR
YKLN-----VEK----IATGDVNKIAE-VV-RDL-----AQRDVDEHG-LSAGEKRMLTR
ARSILTSEIALSEKLDEEQAQRLL-----DV-N-LGYADPMPGDEDHHTEAPE----EPA
ADTLARLEAESKKSKKKK-
>gi|548299164|ref|WP_022490462.1| CarD family transcriptional regulator [Clostridium sp. CAG:567]
-M------------------FNVGDKIVYPMHGAGTIDSIEEKNIL--GENQF-YYVIRM
P---GE--VKVMVPTDRAEQIGVRNVIGKEEAEKVISIL-GED--ETEMSQ----NWNKR
YRDN-----MEK----MKSGSVYEVAD-VV-RNL-----SFKQKE-KG-LSTGEKKMLSN
AKQILVSELVLAEHASQDEVEELI-----NN-K-INLSFNEYRAPQAE-VDINT-SIVNK
FIPFDD---NGTT-NL---
>gi|505254113|ref|WP_015441215.1| CarD family transcriptional regulator [Ilumatobacter coccineus]
-MK-----------------FKKGETVIYPQHGACVVQGTKKMEFF--GEKQE-YLILKT
VI--NE--MTLKVPVEKTDDVGVRPPVSADELEDLVSVL-AKP--DPRVPS----NWSRR
FKNH-----QEK----LKSGDVYQVAE-VV-RNL-----AARNRD-AS-LSAAERTMYER
ARVNLISEISPALKVSAEDAEEYL-----DE-A-LAKGVLKDGDE----------AEAPK
KK------KKK--------
>gi|652531779|ref|WP_026925810.1| CarD family transcriptional regulator [Granulicoccus phenolivorans]
-MT-----------------FTIGETVVYPTHGAAVIEDITNRKIK--GEDTL-YLVLRI
VG-QND--LVVQVPACNVDLVGVRDVVDSEGLEKVFNVL-RAA--HTEEPT----NWSRR
YKAN-----VEK----LHSGNVLKVAE-VV-RDL-----WRREKD-RG-LSAGEKRMLAK
ARQILVSELALAEKVDEDRAEVML-----EE-V-LAS-----------------------
-------------------
>gi|749849352|ref|WP_040304144.1| CarD family transcriptional regulator [Aneurinibacillus aneurinilyticus]
-M------------------FRIGDKIVYPMHGAGIIEAIEEKEIL--GEKQQ-YYIMKM
PV--GN--MQVMIPMEKVSNLGIRQVVDMHALERVMEIL-RRE--EDDLGI----SWNRR
YRRN-----MEK----IRTGDIYQVAA-VV-REL-----MHREKE-KG-LSTGERKMLDN
ARQILLSELVLVKDIDEEQATHLL-----EQ-V-VN--S---------------------
-------------------
>gi|651390685|ref|WP_026502518.1| MULTISPECIES: CarD family transcriptional regulator [Bifidobacterium]
-MG-----------------YKVGDMVVYPRHGAARVDAITERTVK--GVTRE-YLQLSV
LS-SDG--LVINVPVENAQKVGVRDIVDAAAVSKVFEIL-RTP--IVEKEM----NWSRR
YKLN-----VEK----ISTGDVNQIAE-VV-RDL-----SQRNVDEHG-LSAGEKRMLTR
ARSILTSEIALSEDISEDEAQRLL-----DV-N-LGYADPLPGDAQHHTEAPQ----EPA
SQTLARLEAEKKKSKSKKK
>gi|493767745|ref|WP_006716310.1| CarD family transcriptional regulator [Desulfitobacterium metallireducens]
-M------------------FGIGDKVVYPMHGAGVIEAIEDREVL--GESRQ-YYVMHI
PV--GN--MKVYIPMNNIEQLGIRQIISPSEVPDVFKIL-ENE--SQLATL----AWNRR
YRAN-----LER----IKSGSIFSVAE-VV-RSL-----SQREHE-KG-LSAGEKKMYEN
AYQILMSELVLVEESHEEEMRQRL-----KG-L-LA------------------------
-------------------
>gi|551256854|ref|WP_022877089.1| CarD family transcriptional regulator [Arthrobacter sp. PAO19]
-MV-----------------FEVGETVVYPHHGAAMIEEIKMRKIK--GEEKM-YLKLK-
VA-QGD--LTIEVPAENVDLVGVRDVVGQEGLDHVFDVL-RAE--FTEEPT----NWSRR
YKAN-----VEK----LASGDVIKVAE-VV-RDL-----WRREND-RG-LSAGEKRMLAK
ARQVLISELALAKDLDETKAEGLL-----DE-V-LASA----------------------
-------------------
>gi|493244661|ref|WP_006214662.1| MULTISPECIES: hypothetical protein [Micrococcales]
-MV-----------------FEVGETVVYPHHGAALIEEIKTRTIK--GEEKM-YLKLKV
TQ--GD--LVIEVPAENVDLVGVRDVVDEEGLKKVFAVL-QAD--DVEEAS----NWSRR
YKAN-----VEK----LASGDVLKVAE-VV-RDL-----WRRDKD-RG-LSAGEKRMLTK
ARHILTSELALAKDIDEEEAEKRL-----DD-I-LAG-----------------------
-------------------
>gi|518690046|ref|WP_019851739.1| CarD family transcriptional regulator [actinobacterium SCGC AAA027-J17]
-MT-----------------FKVGETVVYPHHGAAQIEAIEKRTIK--GEEKI-YLVLK-
VA-QGD--LTVRVPAENIDLVGVRDVVDSAGLDRVFNVL-RQP--YTEEPT----NWSRR
YKAN-----VEK----LASGDVIKVAE-VV-RDL-----YRRDLD-RG-LSAGEKRMLAK
AKQILVSELALAERTDEEKAATLL-----DE-V-LAS-----------------------
-------------------
>gi|544670756|ref|WP_021103944.1| MULTISPECIES: hypothetical protein [Propionibacterium]
-MT-----------------FNVGETVVYPNHGAAVIEDLETRTIK--GEEKL-YLVLRI
IG-QND--LVVRVPAANLDLVGVRDVVDEKGLKKVFEVL-RQP--HTEEPA----NWSRR
YKAN-----LEK----LHSGNVLKVAE-VV-RDL-----WRRERD-RG-LSAGEKRMLAK
ARQILVSELALAEKVDEERAEQML-----EE-V-LAS-----------------------
-------------------
>gi|503505533|ref|WP_013740194.1| CarD family transcriptional regulator [Sphaerochaeta coccoides]
-------M-----------KFSVGDHIVYPLQGVGIIKCIEERNFQ--GEPQP-YYVIHI
AI--SD--MIVKIPIAKAAEMGIRAIVPPSEAQEAIDSI-SSK--YDPLPV----DWKTR
YQMN-----VDL----LQQGSIASIAQ-VV-QAL-----YHRSKV-KE-LPVQERKLYDG
ALRLLIDEVSFSLKRPEDEIEKLI-----FS-R-LEKK----------------------
-------------------
>gi|553311129|ref|WP_023056110.1| hypothetical protein [Peptoniphilus sp. BV3C26]
-M------------------FEIGDKVVYPMHGAGIIVNIDIKEVL--GEERK-YYILRM
PI--NG--MRVMVPVENAKDLGVRYIYGPAEMNKVFETLKDDA--EEDLPS----NWNRR
YRFN-----MER----IKSGDLTEIAK-VV-RCL-----TKMDEE-KT-LSTGERKLLNN
AKQIIISEMALVYDKSVSEIDSLV-----EK-A-ILA-----------------------
-------------------
>gi|489923422|ref|WP_003826768.1| CarD family transcriptional regulator [Bifidobacterium angulatum]
-MG-----------------YKVGDMVVYPRHGAARVEAITERTVR--GVTRE-YLELSV
LS-ADG--LVINVPVDNAKKVGVRDIVDANEVAKVFEIL-RTP--IIEKEM----NWSRR
YKLN-----VEK----IATGDVNNIAE-VV-RDL-----AQRDVDEHG-LSAGEKRMLTK
ARSILTSEIALSEKIEESEAQRLL-----DV-N-LGYSPAKPGDEKHHTQEPE----EAA
KDTLARVEAS-KKSKKK--
>gi|493338888|ref|WP_006295832.1| CarD family transcriptional regulator [Bifidobacterium gallicum]
-MG-----------------YKVGDMVVYPRHGAAKVEAITERTVK--GVTRE-YLQLSV
LS-SDG--LVINVPVENAKKVGVRDIVDAHEVAKVFEIL-RTP--IIEKEM----NWSRR
YKLN-----VEK----LATGDVNKIAE-VV-RDL-----AQRDVDEHG-LSAGEKRMLTK
ARSVLTSEIALSEKLEETEAQRLL-----DV-N-LGYSEPLPGDDRHHSFAPD----EAA
ADTLARLEAEGKGKKKK--
>gi|657857759|ref|WP_029563767.1| CarD family transcriptional regulator [actinobacterium SCGC AAA023-D18]
-MT-----------------FKVGETVVYPHHGAAQIQAIEKRIIK--GEEKV-YLVLK-
VA-QGD--LTVRVPAENIDLVGVRDVVDSAGLDRVFNVL-RQP--YTEEPT----NWSRR
YKAN-----VEK----LASGDVIKVAE-VV-RDL-----YRRDLD-RG-LSAGEKRMLAK
AKQILVSELALAERTDEEKAATLL-----DE-V-LAS-----------------------
-------------------
>gi|738433414|ref|WP_036384689.1| MULTISPECIES: CarD family transcriptional regulator [Bacteria]
-MV-----------------FEVGETVVYPHHGAARIEEIKMRTIK--GEEKM-YLKLK-
VA-QGD--LTIEVPAENVDLVGVRDVVDAEGLEHVMEVL-RAE--HVEEPT----NWSRR
YKAN-----LEK----LASGDVNKVAE-VV-RDL-----WRRDQD-RG-LSAGEKRMLAK
ARQVLVSELALAKKVTEEEAEGRL-----DK-V-LEG-----------------------
-------------------
>gi|663734184|ref|WP_030510364.1| MULTISPECIES: CarD family transcriptional regulator [Microbispora]
-MT-----------------FQVGDTVVYPHHGAARIEAITTRTIK--GEEKT-YLVLK-
VD-KGD--LTVQVPAENAELVGVRDVVGQEGLERVFDVL-RMP--HTEEPT----NWSRR
YKAN-----LEK----LASGDVNKVAE-VV-RDL-----WRRDKE-RG-LSAGEKRMLAK
ARQILVSELALAEKTNEDKAEALL-----DE-V-LNS-----------------------
-------------------
>gi|494081053|ref|WP_007023093.1| MULTISPECIES: CarD family transcriptional regulator [Actinobacteria]
-MV-----------------FKVGETVVYPHHGAALIEAIETRVIK--GEEKQ-YLVLK-
VA-QGD--LTVRVPADNAEVVGVRDVVNQDGLNHVFDVL-RTP--HTDEPT----NWSRR
YKAN-----VEK----LASGDVNKVAE-VV-RDL-----WRREKD-RG-LSAGEKRMLAK
ARQILVSELALAEGTDEGKAEVLL-----DE-V-LDTTVV--------------------
-------------------
>gi|759975857|ref|WP_043659716.1| CarD family transcriptional regulator, partial [Thermocrispum municipale]
-MV-----------------FKVGETVVYPHHGAALIEAIETRVIK--GEEKQ-YLVLK-
VA-QGD--LTVRVPADNAEIVGVRDVVGQDGLNRVFDVL-RTP--HTEEPT----NWSRR
YKAN-----LEK----LASGDVNKVAE-VV-RDL-----WRREKD-RG-LSAGEKRMLAK
ARQILVSELALAEGTDEEKAEGLL-----DE-V-LATA----------------------
-------------------
>gi|502651449|ref|WP_012887713.1| CarD family transcriptional regulator [Streptosporangium roseum]
-MT-----------------FQVGDTVVYPHHGAARIEAITTRTIK--GEERT-YLVLK-
VD-KGD--LTVQVPADNAELVGVRDVVGQEGLERVFDVL-RMP--HTEEPT----NWSRR
YKAN-----LEK----LASGDVNKVAE-VV-RDL-----WRRDKE-RG-LSAGEKRMLAK
ARQILVSELALAEKTNEDKAEALL-----DE-V-LNS-----------------------
-------------------
>gi|705456668|ref|WP_033521733.1| CarD family transcriptional regulator [Bifidobacterium merycicum]
-MG-----------------YKVGDMVVYPRHGAARVEAITERTVR--GVTRE-YLELSV
LS-SDG--LVINVPVDNAKKVGVRDIVDANEVAKVFEIL-RTP--IIEKEM----NWSRR
YKLN-----VEK----IATGDVNNIAE-VV-RDL-----AQRDVDEHG-LSAGEKRMLTK
ARSILTSEIALSEKIEEDEAQRLL-----DV-N-LGYQPAQPGDEKHHTKEPE----EAA
KDTLARVEAS-KKSKKK--
>gi|547851290|ref|WP_022258326.1| CarD family transcriptional regulator [Clostridium sp. CAG:508]
-M------------------FNVGDKIVYPMHGAGTIDAIEEKNIL--GENQS-YYVIKM
P---GE--VKVMVPTDRAEQIGVRNVIGKEEAEKVISIL-GED--ETEMSQ----NWNKR
YRDN-----MEK----MKSGSIYEVAG-VV-RNL-----SFKQKE-KG-LSTGEKKMLSN
AKQILVSELVLAEHATQDEVEELI-----NN-K-IDISFNEYRAPQAN-IDLNA-SAVNK
FIPFDD-----TT-EL---
>gi|656029021|ref|WP_029068214.1| CarD family transcriptional regulator [Jonesia quinghaiensis]
-MS-----------------FTVGETVVYPHHGAALIEEIKTRTIR--GEDKT-YLKLR-
VA-QGD--LIIEVPADNIDLVGVRDVVGKEGLDEVFEVL-RAP--YTEEPT----NWSRR
YKAN-----VEK----IASGDVIKVAE-VV-RDL-----SRRDTD-RG-LSAGEKRMLAR
ARQILVSELALAERTSEDEAETML-----DG-V-LASS----------------------
-------------------
>gi|737067010|ref|WP_035061706.1| CarD family transcriptional regulator [Cellulomonas bogoriensis]
-MT-----------------FTVGETVVYPHHGAALIEEIKTRTIR--GEDKT-YLKLK-
VA-QGD--LTIEVPAENVDLVGVRDVVGAEGLEKVFDVL-RAP--YTEEPT----NWSRR
YKAN-----LEK----LASGDVIKVAE-VV-RDL-----SRRDAD-RG-LSAGEKRMLAK
ARQILVSELALAEHTEEEKAEAIL-----DE-V-LAS-----------------------
-------------------
>gi|742861288|ref|WP_038993823.1| CarD family transcriptional regulator [Arthrobacter sp. W1]
-MV-----------------FEVGETVVYPHHGAAMIEEIKMRKIK--GEEKM-YLKLK-
VA-QGD--LTIEVPAENVDLVGVRDVVGQEGLDHVFDVL-RAE--FTEEPT----NWSRR
YKAN-----VEK----LASGDVIKVAE-VV-RDL-----WRREND-RG-LSAGEKRMLAK
ARQVLISELALAKDLDEAKAEGLL-----DE-V-LASA----------------------
-------------------
>gi|496920361|ref|WP_009409606.1| CarD family transcriptional regulator [Actinomyces sp. oral taxon 448]
-MT-----------------FEVGETVVYPHHGAARITDIRQRKVR--GEEKT-YLQLEV
AQ--GD--LTILVPAESVELIGVRDVVDANGLERVFEVL-RAP--LTEEPT----NWSRR
FKAN-----QEK----IASGDVIKVAE-VV-RDL-----SRRDTD-RG-LSAGEKRMLSK
ARQILVSELALAQKTAEEEAETTL-----DE-V-LSSGTAA-------------------
-------------------
>gi|639204408|ref|WP_024542723.1| CarD family transcriptional regulator [actinobacterium SCGC AAA044-D11]
-MT-----------------FKVGETVVYPHHGAALIEAIETRTIK--GEEKI-YLVLK-
VA-QGD--LTVRVPAENVDLVGVRDVVDSAGLDRVFNVL-RQP--YTEEPT----NWSRR
YKAN-----VEK----LASGDVIKVAE-VV-RDL-----YRRDLD-RG-LSAGEKRMLSK
AKQILVSELALAERTDEEKASVML-----DE-V-LAS-----------------------
-------------------
>gi|516570892|ref|WP_017945956.1| MULTISPECIES: CarD family transcriptional regulator [Streptomyces]
-MT-----------------FKVGDTVVYPHHGAALIEAIETRQIK--GVDKT-YLVLK-
VA-QGD--LTVRVPADNADLVGVRDVVGQDGLDRVFDVL-RAP--YAEEPT----NWSRR
YKAN-----LEK----LASGDVIKVAE-VV-RDL-----WRRERE-RG-LSAGEKRMLAK
ARQILVSELALAENTNEDKAEALL-----DE-V-LAS-----------------------
-------------------
>gi|736113952|ref|WP_034246466.1| CarD family transcriptional regulator [Actinotalea fermentans]
-MT-----------------FTVGETVVYPHHGAALIEEIKTRTIR--GEDKL-YLKLK-
VA-QGD--LTIEVPAENVDLVGVRDVVGAEGLERVFDVL-RAP--YTEEPT----NWSRR
YKAN-----LEK----LASGDVIKVAE-VV-RDL-----SRRDAD-RG-LSAGEKRMLAK
ARQILVSELALAEHTEEEKAEAIL-----DE-V-LAS-----------------------
-------------------
>gi|736091779|ref|WP_034225045.1| CarD family transcriptional regulator [Actinotalea ferrariae]
-MT-----------------FTVGETVVYPHHGAALIEEIKKRTIR--GEEKM-YLKLK-
VA-QGD--LTIEVPAENVDLVGVRDVVGQEGLEKVFDVL-RAP--YTEEPT----NWSRR
YKAN-----LEK----LASGDVIKVAE-VV-RDL-----SRRDAD-RG-LSAGEKRMLAK
ARQILVSELALAEHTEEEKAEAIL-----DE-V-LAS-----------------------
-------------------
>gi|635638814|ref|WP_024285707.1| CarD family transcriptional regulator [Cellulomonas sp. KRMCY2]
-MT-----------------FTVGETVVYPHHGAALIEEIKTRTIR--GEDKL-YLKLK-
VA-QGD--LTIEVPAENVDLVGVRDVVGQEGLEKVFDVL-RAP--YTEEPT----NWSRR
YKAN-----LEK----LASGDVIKVAE-VV-RDL-----SRRDAD-RG-LSAGEKRMLAK
ARQILVSELALAEHTEEEKAEAIL-----DE-V-LAS-----------------------
-------------------
>gi|548203156|ref|WP_022423263.1| CarD family transcriptional regulator [Clostridium sp. CAG:440]
-M------------------FNVGDKIVYPMHGAGVIDAIEEKDIL--GEKQA-YYILKM
P---GE--VKVMVPTAKADEVGVRNIIDKESADKVFGVF-EKD--ETEMDK----NWNKR
YRDN-----MDK----MKSGDIYEIAD-VV-RNL-----SFKQKE-KG-LSTGEKKMLNN
AKQILVSELVLAEHSSQAEVEQLI-----EN-K-INTSFNIFRSEDVIKES-----VVKK
FIPFEG----TGTENL---
>gi|759919593|ref|WP_043605441.1| CarD family transcriptional regulator [Cellulomonas carbonis]
-MT-----------------FTVGETVVYPHHGAALIEEIKKRTIR--GEEKI-YLKLK-
VA-QGD--LTIEVPAENVDLVGVRDVVGQEGLEKVFDVL-RAP--YTEEPT----NWSRR
YKAN-----LEK----LASGDVIKVAE-VV-RDL-----SRRDAD-RG-LSAGEKRMLAK
ARQILVSELALAEHTEEEKAEAIL-----DE-V-LAS-----------------------
-------------------
>gi|551238161|ref|WP_022858597.1| CarD family transcriptional regulator [Bifidobacterium pseudolongum]
-MG-----------------YKVGDMVVYPRHGAAKVQAVTERTVK--GVTRE-YLKLSV
LS-SDD--LEIFVPVDNVKKVGVRDIVDGDEVAKVFEIL-RTP--IIEKEM----NWSRR
YKLN-----VEK----ISTGDVNKIAE-VV-RDL-----AQRDVDEHG-LSAGEKRMLTK
ARSILTSEIALSEKLEEEEAQRLL-----DV-N-LGYSEPQPGDEDHHTQAPE----EAA
ADTLARLESENKKSKKK--
>gi|759939805|ref|WP_043624891.1| CarD family transcriptional regulator [Nonomuraea candida]
-MT-----------------FQVGDTVVYPHHGAARIEAITKRSIK--GEEKT-YLVLK-
VD-KGD--LTVQVPAENAELVGVRDVVGQEGLERVFDVL-RMP--HTEEPT----NWSRR
YKAN-----LEK----LASGDVNKVAE-VV-RDL-----WRRDRE-RG-LSAGEKRMLAK
ARQILVSELALAEKTNEDKAEALL-----DE-V-LNS-----------------------
-------------------
>gi|705384851|ref|WP_033488780.1| CarD family transcriptional regulator [Bifidobacterium pseudolongum]
-MG-----------------YKVGDMVVYPRHGAAKVQAVTERTVK--GVTRE-YLKLSV
LS-SDD--LEIFVPVDNVKKVGVRDIVDGDEVAKVFEIL-RTP--IIEKEM----NWSRR
YKLN-----VEK----ISTGDVNKIAE-VV-RDL-----AQRDVDEHG-LSAGEKRMLTK
ARSILTSEIALSEKLEEEEAQRLL-----DV-N-LGYSEPQPGDEDHHTQAPE----EAA
SDTLARLESENKKSKKK--
>gi|517037878|ref|WP_018226696.1| MULTISPECIES: CarD family transcriptional regulator [unclassified Actinobacteria (miscellaneous)]
-MT-----------------FKVGETVVYPHHGAAQIEAIEKRTIK--GEEKI-YLVLK-
VA-QGD--LTVRVPAENIDLVGVRDVVDSAGLDRVFNVL-RQP--YTEEPT----NWSRR
YKAN-----VEK----LASGDVIKVAE-VV-RDL-----YRRDLD-RG-LSAGEKRMLSK
AKQILVSELALAERTDEVKAATLL-----DE-V-LAS-----------------------
-------------------
>gi|663667715|ref|WP_030451583.1| CarD family transcriptional regulator [Herbidospora cretacea]
-MT-----------------FQVGDTVVYPHHGAARIEAITTRTIK--GEEKT-YLVLK-
VD-KGD--LTVQVPAENAELVGVRDVVGQEGLERVFDVL-RMP--HTEEPT----NWSRR
YKAN-----LEK----LASGDVNKVAE-VV-RDL-----WRRDRE-RG-LSAGEKRMLAK
ARQILVSELALAEKTNEDKAEALL-----DE-V-LNS-----------------------
-------------------
>gi|522033449|ref|WP_020544658.1| CarD family transcriptional regulator [Nonomuraea coxensis]
-MT-----------------FQVGDTVVYPHHGAARIEAITTRSIK--GEEKT-YLVLK-
VD-KGD--LTVQVPAENAELVGVRDVVGQEGLERVFDVL-RMP--HTEEPT----NWSRR
YKAN-----LEK----LASGDVNKVAE-VV-RDL-----WRRDRE-RG-LSAGEKRMLAK
ARQILVSELALAEKTNEDKAEALL-----DE-V-LNS-----------------------
-------------------
>gi|489909292|ref|WP_003812708.1| CarD family transcriptional regulator [Bifidobacterium bifidum]
-MG-----------------YKVGDMVVYPRHGAARVEAITERVVK--GVKRE-YLQLTV
LS-SDG--LVINVPVENAQKVGVRDIVDANEVAKVFEIL-RTP--IVEKEM----NWSRR
YKLN-----VEK----LATGDVNKIAE-VV-RDL-----AQRDVDEHG-LSAGEKRMLTR
ARSILTSEIALSEDLDEAEIQRLL-----DV-N-LGFSEPKPGDEKHHSEAPA----EPA
DRTLARIESESKKSRRK--
>gi|737789784|ref|WP_035757383.1| CarD family transcriptional regulator [Arthrobacter albus]
-MI-----------------FDVGETVVYPHHGAATIEEIKMRTIR--GEEKM-YLKLRV
AQ--GD--LVIEVPAENVDLVGVRDVVDRDELEHVFEVL-QAQ--DVEEPA----NWSRR
YKAN-----LEK----LASGDVNKVAE-VV-RDL-----WRREND-RG-LSAGEKRMLAK
ARTILTSELALAKKLTEDEAEVVL-----DD-V-LSGKRKAKV-----------------
-------------------
>gi|518890443|ref|WP_020046318.1| CarD family transcriptional regulator [actinobacterium SCGC AAA027-M14]
-MT-----------------FKVGETVVYPHHGAALIEAIETRVIK--GEEKT-YLVLK-
VA-QGD--LTVRVPAENVDLVGVRDVVDSAGLDRVFNVL-RQP--YTEEPT----NWSRR
YKAN-----LEK----LASGDVIKVAE-VV-RDL-----YRRDLD-RG-LSAGEKRMLAK
AKQILVSELALAERTDEEKAATLL-----DE-V-LAS-----------------------
-------------------
>gi|504638441|ref|WP_014825543.1| CarD family transcriptional regulator [Desulfosporosinus acidiphilus]
-M------------------FNVGDKVVYPMHGAGIIESIEEREVL--GEKSQ-YYVMHL
PV--GN--MKLFIPLKNVENLGLRQVISPTMVKDVLEVL-KTK--DTANTL----AWNRR
YRAN-----LEK----IKSGNIFEVAN-VV-RSL-----AQRESE-KG-LSTGEKKMYEN
ACQILISELVLTEGSEEDAVRQWL-----SK-A-LA------------------------
-------------------
>gi|664398099|ref|WP_030924410.1| CarD family transcriptional regulator [Streptosporangium amethystogenes]
-MT-----------------FQVGDTVVYPHHGAARIEAITTRTIK--GEERT-YLVLK-
VD-KGD--LTVQVPADNAELVGVRDVVGQEGLERVFDVL-RMP--HTEEPT----NWSRR
YKAN-----LEK----LASGDVNKVAE-VV-RDL-----WRRDRE-RG-LSAGEKRMLAK
ARQILVSELALAEKTNEDKAEALL-----DE-V-LNS-----------------------
-------------------
>gi|498237104|ref|WP_010551260.1| CarD family transcriptional regulator [Brachybacterium paraconglomeratum]
-MN-----------------FAVGETVVYPHHGAALIEEVKTRTIK--GEDRT-YLKLK-
VA-QGD--LTIEVPADNVDLVGVRDVVDKEGLDEVFEVL-RQP--YTEEPT----NWSRR
YKAN-----VEK----LASGNVKKVAE-VV-RDL-----WRRDQD-RG-LSAGEKRMLAK
ARQILVSELALAEKTDEAEAETIL-----DE-V-LAS-----------------------
-------------------
>gi|506252568|ref|WP_015772343.1| CarD family transcriptional regulator [Jonesia denitrificans]
-MS-----------------FTVGETVVYPHHGAALIEEIKTRTIR--GEDKT-YLKLR-
VA-QGD--LVIEVPAENIDLVGVRDVVGKEGLDEVFEVL-RAP--YTEEPT----NWSRR
YKAN-----VEK----IASGDVIKVAE-VV-RDL-----SRRDTD-RG-LSAGEKRMLSR
ARQILVSELALAERTEEDKAEAIL-----DE-V-LASS----------------------
-------------------
>gi|517954304|ref|WP_019124512.1| CarD family transcriptional regulator [Peptoniphilus grossensis]
-M------------------FNIGDKIVYPMHGAGEIVAIEEREIL--GNVHK-YYIMRL
PI--NE--LKVMVPVKNAEEVGVRKISDTKTMENVLETLSSDK--EITMPK----NWNRR
YRFN-----LEK----IKSGDLTEIAD-VV-KCL-----ENLDRQ-KS-LSTGERKILTE
ARQIIVSEMALVFDKKVEEVSKLV-----DH-A-IFG-----------------------
-------------------
>gi|517118360|ref|WP_018307178.1| CarD family transcriptional regulator [Desulfitobacterium hafniense]
-M------------------FDIGDRVVYPMHGAGVIEAIEEREVL--GESHQ-YYVMNI
PV--GN--MKVYIPLKNVNQLGIRGVISSEEVPQVLKIL-ENE--STLPAL----AWNRR
YRAN-----MDR----IKSGDIYSVAE-VV-RSL-----SQRDRE-KG-LSTGEKKMYDN
AYQILVSELILAEGVQADEMSERI-----KG-L-LA------------------------
-------------------
>gi|514974901|ref|WP_016663106.1| MULTISPECIES: hypothetical protein [Dermabacter]
-MN-----------------FNVGETVVYPHHGAALIEEVNERTIK--GKVKK-YLKLKV
AQ--GD--LTIEVPAENVDMVGVRDVVDQKGLEEVFEVL-RQP--YVEEPT----NWSRR
YKAN-----VEK----LASGDIKKVAE-VV-RDL-----WRRDQD-RG-LSAGEKRMLSK
ARQILTSELALAEDCSPERAEEIL-----DE-V-LAS-----------------------
-------------------
>gi|738361273|ref|WP_036313590.1| CarD family transcriptional regulator [Microbacterium oleivorans]
-ML-----------------FEVGETVVYPHHGAATIIEVKDRVIK--GETKK-YLKLN-
VT-QGD--LIIEVPADNVDLVGVRDVIGKDGLEKVFDVL-RAP--FTEEPT----NWSRR
YKAN-----LEK----LASGDVIKVSE-VV-RDL-----WRRDQD-RG-LSAGEKRMLAK
ARQILISEIALALKADEEKASSVL-----DE-V-LAS-----------------------
-------------------
>gi|516580053|ref|WP_017955092.1| CarD family transcriptional regulator [actinobacterium SCGC AAA278-O22]
-MT-----------------FKVGETVVYPHHGAALIEAIETRTIK--GEEKT-YLVLK-
VA-QGD--LTVRVPADNVDLVGVRDVVDSAGLDRVFNVL-RQP--YTEEPT----NWSRR
YKAN-----LEK----LASGDVIKVAE-VV-RDL-----YRRDLD-RG-LSAGEKRMLAK
AKQILVSELALAERTDEEKAATLL-----DE-V-LAS-----------------------
-------------------
>gi|492325037|ref|WP_005810219.1| CarD family transcriptional regulator [Desulfitobacterium hafniense]
-M------------------FDIGDRVVYPMHGAGIIEAIEEREVL--GESHQ-YYVMNI
PV--GN--MKVYIPLKNVNQLGIRGVISSEEVPQVLKIL-ENE--STLPAL----AWNRR
YRAN-----MDR----IKSGDIYSVAE-VV-RSL-----SQRDRE-KG-LSTGEKKMYDN
AYQILVSELILAEGVQADEMSERI-----KG-L-LA------------------------
-------------------
>gi|547584760|ref|WP_022113922.1| CarD family transcriptional regulator [Clostridium sp. CAG:245]
-M------------------FNVGDKIVYPMHGAGTIDAIEEKDIL--GEKQN-YYIIKM
P---GE--VKVMVPISKASDIGVRSVIDKAEAGKVLEVL-EAN--ETEMSN----NWNKR
YKEN-----MEK----MKSGSIYEVAD-VV-RNL-----SYKQKE-KG-LSTGEKKMLNN
AKQILVSELVLAEHASENEVENLV-----EN-K-INLSFEEHRNMVEP-VSAN--NIVSK
FIPFND----ASTGNPQNL
>gi|750190353|ref|WP_040494427.1| CarD family transcriptional regulator [Ilumatobacter nonamiensis]
-MN-----------------FKKGETVIYPQHGACVVQGTKKMEFF--GEKQE-YLILKT
VI--NE--MTLKVPVEKTDDVGVRPPVSADELEDLVSVL-AKP--DPRVPS----NWSRR
FKNH-----QEK----LKSGDVYQVAE-VV-RNL-----AARNRD-AS-LSAAERTMYER
ARVNLISEISPALKVSAEDAEIYL-----DE-A-LAKGVLKDGEE----------EDEPK
KK------KKKK-------
>gi|736144509|ref|WP_034276021.1| CarD family transcriptional regulator, partial [Amycolatopsis halophila]
-MV-----------------FKVGETVVYPHHGAALIEAIETRVIK--GEEKQ-YLVLK-
VA-QGD--LTVRVPADNAEIVGVRDVVGQDGLNHVFDVL-RTP--HTEEPT----NWSRR
YKAN-----LEK----LASGDVNKVAE-VV-RDL-----WRREKD-RG-LSAGEKRMLAK
ARQILVSELALAEGTDEGKAETLL-----DE-V-LE------------------------
-------------------
>gi|517967908|ref|WP_019138116.1| CarD family transcriptional regulator [Peptoniphilus timonensis]
-M------------------FNIGDKIVYPMHGAGEIVAIEEREIL--GNVHK-YYIMRL
PI--ND--LKVMVPVKNAEEIGVRNISDGETMKKVLETLSSEV--EISMPK----NWNRR
YRYN-----LDK----IKSGDLKEIAD-VV-RCL-----ENLDRE-KS-LSTGERKILTE
AKQIIVSEMVLVFDKKVEEVTKLI-----DD-A-IFG-----------------------
-------------------
>gi|505263294|ref|WP_015450396.1| MULTISPECIES: CarD family transcriptional regulator [Bifidobacterium]
-MG-----------------YKVGDMVVYPRHGAARVDAITERTVK--GVTRQ-YLQLSV
LS-SDG--LVINVPVENAEKVGVRDIVDADAVSKVFGIL-RTP--IVEKEM----NWSRR
YKLN-----VEK----ISTGDVNQIAE-VV-RDL-----SQRNVDEHG-LSAGEKRMLTR
ARSILTSEISLSEDISEEEAQRLL-----DV-N-LGYADPLPGDDKHHTEAPE----EPA
SQTLARLEAEKKKSKSKKK
>gi|835867996|ref|WP_047691866.1| CarD family transcriptional regulator [Kocuria sp. ZOR0020]
-MV-----------------FEVGETVVYPHHGAALIEEIKTRTIK--GEEKM-YLKLKV
TQ--GD--LVIEVPAENVDLVGVRDVVDEEGLKEVFAVL-QAQ--DVEEAS----NWSRR
YKAN-----VEK----LASGDVLKVAE-VV-RDL-----WRRDKD-RG-LSAGEKRMLTK
ARHILTSELALAKDIDEDEAEKRL-----DD-V-LAA-----------------------
-------------------
>gi|702632875|ref|WP_033227655.1| CarD family transcriptional regulator [Nesterenkonia sp. F]
-MV-----------------FEVGETVVYPHHGAATIEEVKMRTIR--GEEKM-YLKLRV
SQ--GD--LTIEVPAENVDLVGVRDVVGTEGLEHVYDVL-RAE--FTEEPA----NWSRR
YKAN-----LEK----LASGDVNKVAE-VV-RDL-----WRREHD-RG-LSAGEKRMLAK
ARQILVSELALAKDLDEVRAEKLL-----DE-I-LDEAPVRGESGTTSGE----------
-------------------
>gi|490047433|ref|WP_003949795.1| MULTISPECIES: CarD family transcriptional regulator [Streptomyces]
-MT-----------------FKVGDTVVYPHHGAALIEAIETRQIK--GVDKN-YLVLK-
VA-QGD--LTVRVPADNAELVGVRDVVGQDGLDRVFEVL-RAP--YAEEPT----NWSRR
YKAN-----LEK----LASGDVIRVAE-VV-RDL-----WRRERE-RG-LSAGEKRMLAK
ARQILVSELALAENTNEDKAEALL-----DE-V-LAS-----------------------
-------------------
>gi|759792373|ref|WP_043499258.1| CarD family transcriptional regulator [Georgenia sp. SUBG003]
-MT-----------------FAVGETVVYPHHGAALIEDISTRVIR--GEEKM-YLHLR-
VA-QGD--LTIQVPAENVDLVGVRDVVGAEGLEKVFDVL-RAP--YTEEPT----NWSRR
YKAN-----VEK----IASGDIIKVAE-VV-RDL-----SRRDTD-RG-LSAGEKRMLAK
ARQILVSELALAEKTEEDKAEAIL-----DD-V-LAS-----------------------
-------------------
>gi|736135767|ref|WP_034267279.1| CarD family transcriptional regulator [Actinospica robiniae]
-MT-----------------FKVGETVVYPHHGAALIEAIETRMIK--GEEKA-YLRLRV
AQ--GD--LTLMVPTDKLEDVGVRDVVDQNGLDQVFEVL-RAE--YTEEPT----NWSRR
YKAN-----LEK----LASGNVIRVAE-VV-RDL-----WRRDRE-RG-LSAGEKRMLGK
ARQILVSELALAECTNEDKAESIL-----DE-V-LASQVGPAATA---------------
-------------------
>gi|754852953|ref|WP_042213676.1| CarD family transcriptional regulator [Lysinimicrobium mangrovi]
-MN-----------------FVVGETVVYPHHGAAQIQDIKKRIIR--GEEKT-YLKLKV
AQ--GD--LTIEVPAENVDLVGVRDVVDQAGLEKVFGVL-REP--YIEEPT----NWSRR
YKAN-----VEK----LASGDVIRVAE-VV-RDL-----SRRDTD-KG-LSAGEKRMLHK
ARQILVSELALAEKCDEGAAEARL-----DE-V-LAS-----------------------
-------------------
>gi|663424654|ref|WP_030419515.1| CarD family transcriptional regulator [Streptomyces sp. NRRL F-5065]
-MT-----------------FKVGDTVVYPHHGAALIEAIETRQIK--GVDKT-YLVLK-
VA-QGD--LTVRVPADNAEFVGVRDVVGQDGLDRVFEVL-RAP--YAEEPT----NWSRR
YKAN-----LEK----LASGDVIRVAE-VV-RDL-----WRRERE-RG-LSAGEKRMLAK
ARQILVSELALAENTNEDKAEALL-----DE-V-LAS-----------------------
-------------------
>gi|516447070|ref|WP_017835982.1| CarD family transcriptional regulator [Dietzia sp. UCD-THP]
-ME-----------------FKVGDTVVYPHHGAASIQAIEMRTVK--GTEKE-YLVLKV
SQ--GD--LTVRVPAENAEYVGVRDVVDEAGLDKVFDVL-RTE--HAEEPT----NWSRR
YKAN-----GEK----LASGDVNKVAE-VV-RDL-----WRRDLD-RG-LSAGEKRMLAK
ARQVLVGELALADRADEHRADELL-----EQ-V-LSAATPA-------------------
-------------------
>gi|737870177|ref|WP_035837100.1| CarD family transcriptional regulator [Cryobacterium roopkundense]
-MN-----------------IQIGETLVYPHHGAVTITGLEQRSIK--GLEKQ-FMTLRV
HT--SE--LTIQLPVENIDLVGVRDVIDAEGVQAVYAVV-VEE--FVEEPG----NWSRR
YKAN-----QEK----MASGSVYRVAE-VV-RDL-----WRRDQD-RG-VSAGEKRMLEK
ARQILTSELALAQNLSDEDAAERL-----VE-V-LA----------SSL-----------
------------EQPTAVS
>gi|490113113|ref|WP_004013754.1| CarD family transcriptional regulator [Mobiluncus mulieris]
-MT-----------------FTVGETVVYPHHGAAVIEEITTRVIG--GVERE-YLKLRV
AQ--AD--LTIQIPSENVEMVGVRDVVDKEGLEHVFEVL-RTT--KTEEPS----NWSRR
YKAN-----VEK----IATGDVVKVAE-VV-RDL-----SRRDSK-KG-LSAGEKRMLSK
ARQILVSELALAEKTNEEDASNRL-----DE-V-LAS-----------------------
-------------------
>gi|517978683|ref|WP_019148891.1| CarD family transcriptional regulator [Timonella senegalensis]
-MS-----------------FTVGETVVYPHHGAALIEEIKTRTIR--GVDKT-YLKLR-
VA-QGD--LTIEVPADNVDLVGVRDVVDKEGLDEVFEVL-RAP--YTEEPT----NWSRR
YKAN-----VEK----IASGDVIKVAE-VV-RDL-----SRRDTD-RG-LSAGEKRMLAR
ARQILVSELALAEHTDEEKAEAIL-----DE-V-LAS-----------------------
-------------------
>gi|758924995|ref|WP_043056642.1| hypothetical protein [Mesorhizobium sp. UASWS1009]
------------------MRLTLGKFVVHPQHGPAEVVERKTRKVK--GEDVE-YVVLEV
ED--QR--LQIAVPEDSLSEIGVRDLASHTRLRKLMSLL-AKT--GDKLEK----QWSRR
LKAL-----REK----LATGDLDNVAE-VA-RDL-----YRRQQE-KD-LSMAERNLYQE
AKDMLVAEVALVLDVDHEEAERTI-----DG-A-IDGVPLTRLGLDRGKDKK--------
-------------------
>gi|550994042|ref|WP_022738830.1| CarD family transcriptional regulator [Laceyella sacchari]
-M------------------FNIGDKVVYPMHGAGIIESIEEKEIL--GERQK-YYVMRM
PI--GD--MKVMVPMRNVESIGLREVVDEDTVSEVLDRM-RNQ--EVTDTS----NWNRR
YRAN-----LDK----MKSGDIHEVAD-VV-HSL-----MLRDAE-KG-LSTGERKMLDN
AKQILISELALARDLDEEQAFELI-----DG-I-LA--KKN-------------------
-------------------
>gi|503546572|ref|WP_013780648.1| CarD family transcriptional regulator [Mahella australiensis]
-M------------------LQIGDKVVYPMHGAGVVEAIEEKEIL--GVTQK-YYILKL
PV--CD--VKIMIPLSSADDIGIRHIIDEDESKRVLAALSQNN--QDGDNT----NWNRR
YRIN-----MDK----IKSGDIYEVAD-VV-RSL-----MIREKQ-KG-LSAGERKMLNS
AKQILVSELALANSTGTDEIERLI-----EE-R-IWQ---------GV------------
-------------------
>gi|494733959|ref|WP_007469770.1| CarD family transcriptional regulator [Segniliparus rugosus]
-MN-----------------FKIGDTVVYPHHGAALVEAIEVRTIK--GVEKE-YLVLKV
GQ--GD--LTVRVPAENAEYIGIRDVVSDEGLDKVFNVL-RDV--HTEEPT----NWSRR
YKAN-----IEK----LASGDVHKVAE-VV-RDL-----WRREQG-RG-LSAGEKRLLAK
ARQVLVGELALAESSDDEKAECLL-----DE-V-LAEAS---------------------
-------------------
>gi|503948772|ref|WP_014182766.1| CarD family transcriptional regulator [Desulfosporosinus orientis]
-M------------------FKVGDKVVYPMHGAGIIESIEEREVL--GEKSQ-YYVMHL
PV--GN--MKLFIPLNNVENLGLRQVISPTMVKDVIEVL-KTK--DTATTL----AWNRR
YRAN-----LEK----IKSGNIFEVAN-VV-RSL-----AQRENE-KG-LSTGEKKMYEN
ACQILISELVLTEGSEEEAVRQRL-----SS-A-LIL-----A-----------------
-------------------
>gi|740203804|ref|WP_038045752.1| CarD family transcriptional regulator, partial [Thermocrispum agreste]
-MA-----------------FKVGETVVYPHHGAALIEAIETRVIK--GEEKQ-YLVLK-
VA-QGD--LTVRVPADNAEIVGVRDVVGQDGLNRVFDVL-RAP--HTEEPT----NWSRR
YKAN-----LEK----LASGDVNKVAE-VV-RDL-----WRREKD-RG-LSAGEKRMLAK
ARQILVSELALAEGTDEEKAEGLL-----DE-V-LATA----------------------
-------------------
>gi|547471744|ref|WP_022090426.1| CarD family transcriptional regulator [Clostridium sp. CAG:492]
-M------------------FNVGDKVVYPMHGAGTIDSIDKKNIL--DEEVE-YINISM
P---GG--VKVMVPSNQASKQGLRNIISQNDVEKVFCVL-ETD--ETAMSD----NWNKR
YRDN-----MDK----MKSGDIYEVAD-VV-RNL-----SFKQKE-KG-LSTGEKKMLNN
AKQILVSELVLVENTTNAEMEKLV-----DN-K-IDVSFKENREHEGINTEISTNNIVSK
FIPFNAES--TGTSQE---
>gi|737912769|ref|WP_035878833.1| CarD family transcriptional regulator [Cryobacterium sp. MLB-32]
-MN-----------------IQIGETLVYPHHGAVTITGLEHRSVK--GTEKQ-FMTLRV
HT--SE--LTIQLPVENIDLVGVRDVIDAEGVQAVYAVV-VEE--FVEEPG----NWSRR
YKAN-----QEK----MASGSVYRVAE-VV-RDL-----WRRDQD-RG-VSAGEKRMLEK
ARQILTSELALAQNLSDEDAAERL-----VE-V-LA----------SSL-----------
------------EQPTAVS
>gi|738229552|ref|WP_036184984.1| hypothetical protein, partial [Lysinibacillus manganicus]
-------------------MFSIGDTVFYGAHGVCIVEDIQEQTFS--GNTKS-YYILRS
HH--DKT-LKLFHPVNSDDS-KLTPIASKEKAELLLETF-KNP--SDEWND----RAIDR
VNNY-----QKI----LETNNDFKIAQ-ML-NTILRKKYELEQEG-KK-LASQDQQILKQ
VTPIFNKELSVSLKVTVEEV----------------------------------------
-------------------
>gi|517060565|ref|WP_018249383.1| CarD family transcriptional regulator [Orenia marismortui]
-M------------------FEIGDRIVYPNHGAGTIVDIEEKEIL--GEKKQ-YYIMQL
PI--GE--MKVMIPKDNVDDIGLRSVISEEIVPKVYQVL-KGE--QSEMSQ----NWNRR
FRAN-----TEK----IKTGDIFEVAE-VV-RNL-----TIRDII-KG-LSTGEKKMLSN
SRQILISELVLAEDKTEKDIEEKI-----NT-I-F----DEQDFEEE-------------
-------------------
>gi|651294636|ref|WP_026426436.1| CarD family transcriptional regulator [Actinomyces slackii]
-MT-----------------FEVGETVVYPHHGAARIIDIRQRKVR--GESKT-YLQLEV
AQ--GD--LMILVPAESVELIGVRDVVDESGLEKVFDVL-RAP--LTEEPT----NWSRR
FKAN-----QEK----IASGDVIKVAE-VV-RDL-----SRRDTD-RG-LSAGEKRMLAK
ARQILVSELALAQKTPEEEAESRL-----DE-V-LAS-----------------------
-------------------
>gi|705398566|ref|WP_033495389.1| CarD family transcriptional regulator [Bifidobacterium psychraerophilum]
-MA-----------------YNVGDMVVYPRHGAAKVEAITERTVK--GITRQ-YIQLSV
LS-SDG--LVINVPVDNAKKVGVRDIVGAREVAKVFEIL-RTP--IIEKEM----NWSRR
YKLN-----VEK----IATGDVNKIAE-VV-RDL-----AQRDVDEHG-LSAGEKRMLTK
ARSILTSEIALSEGLDEEEAQRLL-----DV-N-LGYADPRPGDDKHHSKTPK----EPA
TETLARLDAESKKSKK---
>gi|705446764|ref|WP_033517038.1| CarD family transcriptional regulator [Bifidobacterium scardovii]
-MG-----------------YKVGDMVVYPRHGAAKVEAITERTVK--GVTRE-YLQLSV
LS-SDG--LVINVPVENAKKVGVRDIVDANEVAKVFEIL-RTP--IVEKEM----NWSRR
YKLN-----VEK----IATGDVNKIAE-VV-RDL-----AQRDVDEHG-LSAGEKRMLTK
ARSILTSEIALSEKLDDEDAQRLL-----DV-N-LGYADPQPGDDKHHTKAPE----EPA
TATLARIEAEHKKSKRK--
>gi|551252351|ref|WP_022872619.1| CarD family transcriptional regulator [Nesterenkonia alba]
-MN-----------------FEVGETVVYPHHGAATIEEVEMRTFK--GEEKT-YLTLRV
SE--GD--LTIKVPAENVDLVGVRDVVNEEGLEQMFDLL-RAE--HTEEPT----NWSRR
YKAN-----VEK----LASGSINKLAE-VV-RDL-----WRREND-RG-LSAGEKRMLSQ
ARRILVSELRHARDLEEDAAEKLL-----DD-V-LAQAEKTA------------------
-------------------
>gi|500081453|ref|WP_011757466.1| CarD family transcriptional regulator [Nocardioides sp. JS614]
-MT-----------------FTVGETVVYPNHGAAVIEDIEMRKIK--GEDRQ-YLVLRI
VA-QQD--LVVRVPACNLDLVGVRDVVDKEGLDRVFDVL-RAA--HVEEPT----NWSRR
YKAN-----LEK----LHSGDVMKVAE-VV-RDL-----WRRERD-RG-LSAGEKRMLAK
ARQILVSELALAEHTNEDKAEALL-----DE-V-LAS-----------------------
-------------------
>gi|655940262|ref|WP_028988506.1| MULTISPECIES: CarD family transcriptional regulator [Firmicutes]
-M------------------FNIGDKVVYPMHGAGIIESIEEKEIL--GETRR-YYVMRI
PV--GN--MKVMIPMDNVESIGLREVSDHESVLRVEDIL-TRE--ETPMST----NWNQR
YRAN-----MDK----VKSGDILEVAE-VV-KNL-----TLRERQ-KG-LSTGERKMLDN
ARQILVSELVLAKEMDAEQAYQWL-----ED-K-IL--HRNASL----------------
-------------------
>gi|655090590|ref|WP_028538524.1| hypothetical protein [Paenibacillus sp. J14]
-------------------MFHEGDLISYSVHGVCRIDEVCVKSLA--GVSKT-YYELHP
LS-N-ET-LKISIPVDKAPLQ-LQKLMGPEEAMTLIDSF-MEQ--GIPWID----NNHER
HHKY-----SAM----VKTGEREEVAK-VA-NTLMRKKQWSEENH-KK-LGNQDNQLLLS
IENTLFQEMAISLNISIDDVLQAV-----EEKV--AVKQ---------------------
-------------------
>gi|655220668|ref|WP_028636525.1| CarD family transcriptional regulator [Nocardioides sp. URHA0032]
-MT-----------------FTVGETVVYPNHGAAIIEDIEMRTIK--GEDRE-YLVLRI
VA-QQD--LVVRVPACNLDLVGVRDVVDKDGLDRVFDVL-RAA--HVEEPT----NWSRR
YKAN-----LEK----LHSGDVMKVAE-VV-RDL-----WRRERD-RG-LSAGEKRMLAK
ARQILVSELALAEHTNEDKAEALL-----DE-V-LAS-----------------------
-------------------
>gi|516964082|ref|WP_018187148.1| MULTISPECIES: CarD family transcriptional regulator [Microbacterium]
-ML-----------------FEVGETVVYPHHGAATIIEVKDRVIK--GETKK-YLKLN-
VT-QGD--LIIEVPADNVDLVGVRDVIGKDGLEKVFDVL-RAP--FTEEPT----NWSRR
YKAN-----LEK----LASGDVIKVSE-VV-RDL-----WRRDQD-RG-LSAGEKRMLAK
ARQILISEIALALKADEEKASAVL-----DE-V-LAS-----------------------
-------------------
>gi|702880850|ref|WP_033294400.1| CarD family transcriptional regulator [Amycolatopsis jejuensis]
-MV-----------------FKVGETVVYPHHGAALIEAIETRVIK--GEEKK-YLVLK-
VA-QGD--LTVRVPADNAEIVGVRDVVGQEGLDKVFDVL-RAP--HTEEPT----NWSRR
YKAN-----LEK----LASGDVNKVAE-VV-RDL-----WRREKD-RG-LSAGEKRMLAK
ARQILVSELALAEGTDEDKAETLL-----DE-V-LETATV--------------------
-------------------
>gi|503648364|ref|WP_013882440.1| CarD family transcriptional regulator [[Cellvibrio] gilvus]
-MT-----------------FMVGETVVYPHHGAAVIEEIKTRTIR--GEDKI-YLKLR-
VADQGD--LTIEVPAENVDLVGVRDVVGREGLDRVFEVL-RAP--YTEEPT----NWSRR
YKAN-----LEK----LHSGEIIRVAE-IV-RDL-----SRRDAD-RG-LSAGEKRMLAK
ARHILVSELALAEHTEEEKAEAIL-----DE-V-LAS-----------------------
-------------------
>gi|654472685|ref|WP_027942908.1| CarD family transcriptional regulator [Amycolatopsis taiwanensis]
-MV-----------------FKVGETVVYPHHGAALIEAIETRVIK--GEEKQ-YLVLK-
VA-QGD--LTVRVPADNAEIVGVRDVVGQDGLNRVFDVL-RAP--HTEEPT----NWSRR
YKAN-----LEK----LASGDVNKVAE-VV-RDL-----WRREKD-RG-LSAGEKRMLAK
ARQILVSELALAEGTDESKAETLL-----DE-V-LETATV--------------------
-------------------
>gi|759875524|ref|WP_043562362.1| CarD family transcriptional regulator [Actinomyces israelii]
-MT-----------------FEVGETVVYPHHGAARIIDIRQRKVR--GEEKT-YLQLEV
AQ--GD--LTILVPAESVELIGVRDVVDEAGLEKVFDVL-RAP--LTEEPT----NWSRR
FKAN-----QEK----IASGDVIKVAE-VV-RDL-----SRRDTD-RG-LSAGEKRMLSK
ARQILVSELALAEKTAEDQAESKL-----DE-V-LASGTAA-------------------
-------------------
>gi|496006531|ref|WP_008731110.1| CarD family transcriptional regulator [Actinomyces massiliensis]
-MT-----------------FEVGETVVYPHHGAARIIDIRQRKVR--GEEKT-YLQLEV
AQ--GD--LTILVPAESVELIGVRDVVDEAGLKRVFDVL-RAP--LTEEPT----NWSRR
FKAN-----QEK----IASGDVIKVAE-VV-RDL-----SRRDTD-RG-LSAGEKRMLSK
ARQILVSELALAEKTAEDQAESKL-----DE-V-LASGTAA-------------------
-------------------
>gi|490110622|ref|WP_004011317.1| CarD family transcriptional regulator [Mobiluncus curtisii]
-MT-----------------FKVGETVVYPHHGAATIEEIITRVIG--GVERE-YLKLRV
AQ--GD--LTIQIPSENVEMVGVRDVVDEAGLEHVFEVL-RAK--KTDEPS----NWSRR
YKAN-----VEK----IATGDVVKVAE-VV-RDL-----SRRDSN-RG-LSAGEKRMLSK
ARQILVSELALAEKTNEEDASLRL-----DE-V-LAS-----------------------
-------------------
>gi|746460581|ref|WP_039499828.1| CarD family transcriptional regulator [Prauserella sp. Am3]
-MV-----------------FKVGETVVYPHHGAALIEAIETRVIK--GEEKQ-YLVLK-
VA-QGD--LTVRVPADNAEIVGVRDVVGEDGLNHVFDVL-RAP--HTDEPT----NWSRR
YKAN-----LEK----LASGDVNKVAE-VV-XDL-----WRREKD-RG-LSAGEKRMLAK
ARQILVSELALAEGTDEGKAEVLL-----DE-V-LETAVV--------------------
-------------------
>gi|497928080|ref|WP_010242236.1| CarD family transcriptional regulator [Peptoniphilus rhinitidis]
-M------------------FNIGDKIVYPMHGAGEIIAIEEREIL--GNVHK-YYIMRL
PI--NE--LKVMVPVKNAEEIGVREISDTETMENILEVLSSDE--KVSMPK----NWNRR
YRFN-----LGK----IKSGDLIEIAH-VI-KCL-----ESLDSK-KS-LSTGERKILTE
ARQIIISEMALVFDKEVEEVTKLV-----DN-A-IFG-----------------------
-------------------
>gi|494902395|ref|WP_007628440.1| CarD family transcriptional regulator [Dietzia cinnamea]
-ME-----------------FKVGDTVVYPHHGAATIQAIEMRTVR--GTEKE-YLVLKV
SQ--GD--LTVKVPAENAEYVGVRDVVDQAGLDKVFEVL-RTE--HAEEPT----NWSRR
YKAN-----GEK----LASGDVNKVAE-VV-RDL-----WRRDLD-RG-LSAGEKRMLAK
ARQVLVGELALAERSDEERADALL-----DE-V-LGSAAPA-------------------
-------------------
>gi|651274213|ref|WP_026407327.1| CarD family transcriptional regulator [Actinomyces gerencseriae]
-MT-----------------FEVGETVVYPHHGAARIIDIRQRKVR--GEEKT-YLQLEV
AQ--GD--LTILVPAESVELIGVRDVVDAAGLKKVFDVL-RAP--LTEEPT----NWSRR
FKAN-----QEK----IASGDVIKVAE-VV-RDL-----SRRDTD-RG-LSAGEKRMLSK
ARQILVSELALAEKTAEDQAESKL-----DE-V-LAAGAAA-------------------
-------------------
>gi|551298418|ref|WP_022918439.1| CarD family transcriptional regulator [Ruania albidiflava]
-MT-----------------FTVGETVVYPHHGAALIEEISKRIIR--GEEKL-YLRLK-
VA-QGD--LTIEVPAENVDLVGVRDVVGKEGLEEVFEVL-RAP--YTEEPT----NWSRR
YKAN-----VEK----IASGDVIKVAE-VV-RDL-----SRRDAD-RG-LSAGEKRMLAR
ARQILVSELALAEKTEEEQAEARL-----DE-V-LAS-----------------------
-------------------
>gi|490106909|ref|WP_004007676.1| CarD family transcriptional regulator [Mobiluncus curtisii]
-MT-----------------FKVGETVVYPHHGAATIEEIITRVIG--GVERE-YLKLRV
AQ--GD--LTIQIPSENVEMVGVRDVVDEAGLEHVFEVL-RAK--KTDEPS----NWSRR
YKAN-----VEK----IATGDVVKVAE-VV-RDL-----SRRDSN-RG-LSAGEKRMLTK
ARQILVSELALAEKTNEEDASLRL-----DE-V-LAS-----------------------
-------------------
>gi|547262403|ref|WP_021997089.1| CarD family transcriptional regulator [Clostridium sp. CAG:780]
-M------------------FNVGDKIVYPMHGAGTIDAIEQKDIL--GEKQD-YYIIKM
P---GE--VKVMVPIAKASDVGVRSVINKEEAGKVLQVL-EAN--ETEMSN----SWNKR
YKEN-----MDK----MKTGDIYEVAD-VV-RNL-----SYKQKE-KG-LSTGEKKMLNN
AKQILVSELVLAEHASESEVQNLV-----EN-K-INLSFEEHKHLEQPTMDAT--NIVSK
FIPFND----NSDLN----
>gi|655570829|ref|WP_028924515.1| MULTISPECIES: CarD family transcriptional regulator [Pseudonocardia]
-MV-----------------FKVGETVVYPHHGAALIEAIETRMIK--GEEKQ-YLVLK-
VA-QGD--LTVRVPADNAEFVGVRDVVGQEGLDRVFDVL-RAP--HTEEPT----NWSRR
YKAN-----LEK----LASGDVNKVAE-VV-RDL-----WRREKD-RG-LSAGEKRMLAK
ARQILVSELALAEGTDEEKAELLL-----DE-V-LATAS---------------------
-------------------
>gi|856988939|ref|WP_048341557.1| CarD family transcriptional regulator [Cellulomonas sp. A375-1]
-MT-----------------FTVGETVVYPHHGAALIEEIKTRTIR--GEDKI-YLKLK-
VA-QGD--LTIEVPAENVDLVGVRDVVGQEGLDRVFEVL-RAP--YTEEPT----NWSRR
YKAN-----LEK----LASGDVIRVAE-VV-RDL-----SRRDAD-RG-LSAGEKRMLAK
ARQILVSELALAEHTEEEKAEAIL-----DE-V-LAS-----------------------
-------------------
>gi|518951894|ref|WP_020107769.1| CarD family transcriptional regulator [Nocardia sp. 348MFTsu5.1]
-MN-----------------FKVGDTVVYPHHGAALVEDIVTRTIK--GEAVE-YLVLKV
AD--GD--MTVQIPSTKLEYVGVRDVVGEEGLGKVFDVL-RAP--HTEEPT----NWARR
FKAN-----QEK----LISGDIIKVAE-IV-RDL-----WRREQD-RG-LSAGEKRMLTR
ARRVLVDELSLAQNTNDEKASIIL-----DE-V-LAAAS---------------------
-------------------
>gi|663131885|ref|WP_030172741.1| MULTISPECIES: CarD family transcriptional regulator [Actinobacteria]
-MN-----------------FKVGDTVVYPHHGAALVEDIVIRTIK--GEAVE-YLVLKV
AD--GD--MTVQIPSTKLEYVGVRDVVGEEGLGKVFDVL-RAP--HTEEPT----NWARR
FKAN-----QEK----LISGDIIKVAE-IV-RDL-----WRREQD-RG-LSAGEKRMLTR
ARRVLVDELSLAQNTNDEKASIIL-----DE-V-LAAAS---------------------
-------------------
>gi|749521048|ref|WP_040158578.1| CarD family transcriptional regulator [bacterium SIT7]
-MT-----------------FTVGETVVYPNHGAAVIEDIETRTIK--GEDRL-YLVLRI
VG-QND--LVVRVPACNLDLVGVRDVVDADGLERVFNVL-RAP--HTEEPT----NWSRR
YKAN-----LEK----LHSGNVMKVAE-VV-RDL-----WRRERE-RG-LSAGEKRMLAK
ARQILVSELALAEKVEEDRAETML-----DE-V-LAS-----------------------
-------------------
>gi|498226020|ref|WP_010540176.1| CarD family transcriptional regulator [Dietzia alimentaria]
-ME-----------------FKVGDTVVYPHHGAATIQAIEMRTVK--GTEKE-YLVLKV
SQ--GD--LTVKVPAENAEYVGVRDVVDEAGLDKVFEVL-RTE--HAEEPT----NWSRR
YKAN-----GEK----LASGDVNKVAE-VV-RDL-----WRRDLD-RG-LSAGEKRMLAK
ARQVLVGELALAEGADEERADALL-----DE-V-LGSAAPA-------------------
-------------------
>gi|663206841|ref|WP_030244332.1| MULTISPECIES: CarD family transcriptional regulator [Streptomycetaceae]
-MT-----------------FKVGDTVVYPHHGAALIEAIEIRQIK--GVDKT-YLVLK-
VQ-QGD--LTLRVPAENAEFVGVRDVVGQEGLDRVFEVL-RAP--YTEEPT----NWSRR
YKAN-----LEK----LASGDVIKVAE-VV-RDL-----WRRERE-RG-LSAGEKRMLAK
ARQILVSELALAENTNEDKAETLL-----DE-V-LAS-----------------------
-------------------
>gi|656115601|ref|WP_029139081.1| CarD family transcriptional regulator [Citricoccus sp. CH26A]
-MV-----------------FEVGETVVYPHHGAARIEEIKMRTVK--GEEKM-YLKLK-
VA-QGD--LTIEVPAENVDLVGVRDIVDGEGLEEVFRVL-QAE--FTEEPT----NWSRR
YKAN-----LEK----LASGDVIKVAE-VV-RDL-----WRRDQD-RG-LSAGEKRMLAK
ARQVLVSELALAKKTSEDEATELL-----DE-T-LAA-----------------------
-------------------
>gi|505073856|ref|WP_015260958.1| CarD family transcriptional regulator [Desulfitobacterium dichloroeliminans]
-M------------------FCIGDRVVYPMHGAGVIEAIEEREVL--GESHH-YYVMNI
PI--GN--MKVFIPLSNVNQLGIREVISSDEVPQVLKIL-ENE--STLPVL----AWNRR
YRAN-----MDR----IKSGDIYSIAE-VV-RSL-----SQRDHE-KG-LSTGEKKMYDN
ACQIMVSELVLAEGVKADEMTQRI-----KG-L-LA------------------------
-------------------
>gi|503902569|ref|WP_014136563.1| MULTISPECIES: CarD family transcriptional regulator [Actinobacteria]
-MT-----------------FKVGDTVVYPHHGAALIEAIETRQIK--GVDKT-YLVLK-
VQ-QGD--LTLRVPAENAEFVGVRDVVGQEGLDRVFEVL-RAP--YTEEPT----NWSRR
YKAN-----LEK----LASGDVIKVAE-VV-RDL-----WRRERE-RG-LSAGEKRMLAK
ARQILVSELALAENTNEDKAETLL-----DE-V-LAS-----------------------
-------------------
>gi|764647642|ref|WP_044442618.1| CarD family transcriptional regulator [Agreia bicolorata]
-MK-----------------FDIGETLVYPHHGAVTITELETKKVK--GEDKR-YMTLRV
HT--SD--LIIKLPIDNVELVGVRDVIDAAGVDEVFAVL-QND--FVEEPG----NWSRR
YKAN-----QEK----MASGSVHRVAE-VV-RDL-----WRREQA-QG-VSAGEKRLLLK
ARQVLISELALARRVSDEDASLLL-----DE-V-LN----------AVVV----------
-------------------
>gi|503371788|ref|WP_013606449.1| CarD family transcriptional regulator [Sphaerochaeta globosa]
MNLPQEKV-----------QFAVGEHVVYPLQGVGVIKRIEERTFR--GAVTM-YYVIYL
DI--SD--MTVMIPVEKSKEMGIRPIVEQKEAQSAIDSI-SSK--YEPMPV----DWKAR
YQMN-----VDL----LKQGSIASIAK-VV-QAL-----YHRSKI-KE-LPVQERKLYDN
ALRLLIDETAFSLKKDKKEIELLV-----FS-R-LEK-----------------------
-------------------
>gi|755061254|ref|WP_042413021.1| CarD family transcriptional regulator [Streptacidiphilus anmyonensis]
-MT-----------------FKVGDTVVYPHHGAALIEAIEIRQIK--GVDKT-YLVLK-
VQ-QGD--LTLRVPAENAEFVGVRDVVGQDGLDKVFEVL-RAP--YTEEPT----NWSRR
YKAN-----LEK----LASGDVIKVAE-VV-RDL-----WRRERE-RG-LSAGEKRMLAK
ARQILVSELALAENTNEDKAETLL-----DE-V-LAS-----------------------
-------------------
>gi|502631542|ref|WP_012868146.1| CarD family transcriptional regulator [Sanguibacter keddieii]
-MT-----------------FTVGETVVYPHHGAALIEEIKTRTIR--GEDKL-YLKLK-
VA-QGD--LTIEVPAENVDLVGVRDVVGQEGLDRVFEVL-RAP--YTEEPT----NWSRR
YKAN-----VEK----IASGDVIKVAE-VV-RDL-----SRRDAD-RG-LSAGEKRMLAR
ARQILVSELALAEHTEEEKAEAIL-----DE-V-LAS-----------------------
-------------------
>gi|565873535|ref|WP_023954865.1| CarD family transcriptional regulator [Microbacterium sp. TS-1]
-ML-----------------FEVGETVVYPHHGAATIIEVKDRIIK--GETKK-YLKLN-
VT-QGD--LIIEVPADNVDLVGVRDVIGKDGLERVFDVL-RAP--FTEEPT----NWSRR
YKAN-----LEK----LASGDVIKVSE-VV-RDL-----WRRDQD-RG-LSAGEKRMLAK
ARQILVSEIALALKADEDHASGVL-----DE-V-LAS-----------------------
-------------------
>gi|517385723|ref|WP_018559600.1| CarD family transcriptional regulator [Streptomyces sp. BoleA5]
-MT-----------------FKVGDTVVYPHHGAALIEAIETRQIK--GVDKT-YLVLK-
VA-QGD--LTVRVPADNAEFVGVRDVVGQEGLDRVFEVL-RAP--YTEEPT----NWSRR
YKAN-----LEK----LASGDVIKVAE-VV-RDL-----WRRERE-RG-LSAGEKRMLAK
ARQILVSELALAENTNEDKAETLL-----DE-V-LAS-----------------------
-------------------
>gi|663218881|ref|WP_030255707.1| MULTISPECIES: CarD family transcriptional regulator [Streptacidiphilus]
-MT-----------------FKVGDTVVYPHHGAALIEAIEIRQIK--GVDKT-YLVLK-
VQ-QGD--LTLRVPAENAEFVGVRDVVGQDGLDRVFEVL-RAP--YTEEPT----NWSRR
YKAN-----LEK----LASGDVIKVAE-VV-RDL-----WRRERE-RG-LSAGEKRMLAK
ARQILVSELALAENTNEDKAETLL-----DE-V-LAS-----------------------
-------------------
>gi|648265939|ref|WP_026047088.1| CarD family transcriptional regulator [Streptomyces sp. AA0539]
-MT-----------------FKVGDTVVYPHHGAALIEAIETRQIK--GEDKL-YLVLK-
VA-QGD--LEVRVPADNAELVGVRDVVGQEGLDRVFEVL-RAP--YAEEPT----NWSRR
YKAN-----LEK----LASGDVIKVAE-VV-RDL-----WRRERE-RG-LSAGEKRMLAK
ARQILVSELALAESTNEDKAESLL-----DE-V-LAS-----------------------
-------------------
>gi|491192766|ref|WP_005051117.1| MULTISPECIES: CarD family transcriptional regulator [Microbacterium]
-ML-----------------FEVGETVVYPHHGAATIIEVKDRIIK--GETKK-YLKLN-
VT-QGD--LIIEVPADNVDLVGVRDVIGKDGLEKVFDVL-RAP--FTEEPT----NWSRR
YKAN-----LEK----LASGDVIKVSE-VV-RDL-----WRRDQD-RG-LSAGEKRMLAK
ARQILVSEIALALKADEDHASGVL-----DE-V-LAS-----------------------
-------------------
>gi|739720167|ref|WP_037573841.1| CarD family transcriptional regulator [Streptacidiphilus oryzae]
-MT-----------------FKVGDTVVYPHHGAALIEAIETRQIK--GVDKT-YLVLK-
VQ-QGD--LTLRVPAENAEFVGVRDVVGQDGLDRVFEVL-RAP--YTEEPT----NWSRR
YKAN-----LEK----LASGDVIKVAE-VV-RDL-----WRRERE-RG-LSAGEKRMLAK
ARQILVSELALAENTNEDKAETLL-----DE-V-LAS-----------------------
-------------------
>gi|491584025|ref|WP_005441592.1| CarD family transcriptional regulator [Saccharomonospora azurea]
-MV-----------------FKVGETVVYPHHGAALIEAIETRVIK--GEEKQ-YLVLK-
VA-QGD--LTVRVPADNAEVVGVRDVVGQDGLNRVFDVL-RAP--HTDEPT----NWSRR
YKAN-----LEK----LASGDVNKVAE-VV-RDL-----WRREKD-RG-LSAGEKRMLAK
ARQILVSELALAEGTDENKAEVLL-----DE-V-LETAVV--------------------
-------------------
>gi|772540694|ref|WP_045246754.1| CarD family transcriptional regulator [Microbacterium ginsengisoli]
-ML-----------------FEVGETVVYPHHGAATIAEVKTRVIK--GEEKV-YLKLR-
VT-QGD--LTIEVPADNVDLVGVRDVIGKEGLERVFDVL-RAP--FTEEPT----NWSRR
YKAN-----LEK----LASGDVIKVSE-VV-RDL-----WRRDQD-RG-LSAGEKRMLAK
AKQILVSELALAEKTDEEKASVLL-----EE-V-LAS-----------------------
-------------------
>gi|740062471|ref|WP_037911997.1| CarD family transcriptional regulator [Streptomyces yeochonensis]
-MT-----------------FKVGDTVVYPHHGAALIEAIEIRQIK--GVDKT-YLVLK-
VA-QGD--LTVRVPADNAEFVGVRDVVGQDGLDRVFEVL-RAP--YTEEPT----NWSRR
YKAN-----LEK----LASGDVIKVAE-VV-RDL-----WRRERE-RG-LSAGEKRMLAK
ARQILVSELALAENTNEDKAETLL-----DE-V-LSS-----------------------
-------------------
>gi|664195923|ref|WP_030729628.1| MULTISPECIES: CarD family transcriptional regulator [Streptomyces]
-MT-----------------FKVGDTVVYPHHGAALIEAIETRQIK--GVDKL-YLVLK-
VA-QGD--LEVRVPADNAELVGVRDVVGQEGLDRVFEVL-RAP--YAEEPT----NWSRR
YKAN-----LEK----LASGDVIKVAE-VV-RDL-----WRRERE-RG-LSAGEKRMLAK
ARQILVSELALAESTNEDKAESLL-----DE-V-LAS-----------------------
-------------------
>gi|491631391|ref|WP_005488929.1| hypothetical protein [Halanaerobium saccharolyticum]
-M------------------YKIGDKVVYPNHGAGTIVGIETKTIL--DEKKE-YYIMKL
PI--GE--MKVMIPVDKIDKIGIRDVITEEKADEVFELL-NGE--KSKMSQ----NWNRR
FRAN-----QEK----LKTGDIFEVAE-VV-RNL-----SIRDRE-KG-LSTGEKKMLSN
ARQILISELVLAKGLDEESISEKM-----DD-L-F--TLDEEDLES--------------
-------------------
>gi|516176821|ref|WP_017596134.1| CarD family transcriptional regulator [Nocardiopsis potens]
-MT-----------------FKVGDTVVYPHHGAARIEAIETRTIK--GEERS-YLVLR-
VD-KGD--LTVRVPAANAEEVGVRDVVGQDGLERVFEVL-RAP--HTEEPT----NWSRR
YKAN-----VEK----LASGDVNKVAE-VV-RDL-----WRRDKE-RG-LSAGEKRMLAK
ARQILVSELALAEKTNEDKAEALL-----DE-V-LAN-----------------------
-------------------
>gi|498158631|ref|WP_010472787.1| MULTISPECIES: CarD family transcriptional regulator [Streptomyces]
-MT-----------------FKVGDTVVYPHHGAALIEAIETRQIK--GVDKT-YLVLK-
VA-QGD--LTVRVPADNAEFVGVRDVVGQDGLDRVFEVL-RAP--YAEEPT----NWSRR
YKAN-----LEK----LASGDVIKVAE-VV-RDL-----WRRERE-RG-LSAGEKRMLAK
ARQILVSELALAENTNEDKAETLL-----DE-V-LAS-----------------------
-------------------
>gi|493281183|ref|WP_006238946.1| CarD family transcriptional regulator [Saccharomonospora xinjiangensis]
-MV-----------------FKVGETVVYPHHGAALIEAIETRVIK--GEEKQ-YLVLK-
VA-QGD--LTVRVPADNAEVVGVRDVVGQDGLNRVFDVL-RAP--HTDEPT----NWSRR
YKAN-----LEK----LASGDVNKVAE-VV-RDL-----WRREKD-RG-LSAGEKRMLAK
ARQILVSELALAEGTDESKAEVLL-----DE-V-LETAVV--------------------
-------------------
>gi|511071467|ref|WP_016313020.1| hypothetical protein [Paenibacillus barengoltzii]
-------------------MFHEGDLISYSVHGVCRIDEVCVKSLA--GVSKT-YYELHP
LS-N-ET-LKISIPVDKAPLQ-LQKLMGPEEAMTLIDSF-MEQ--GIPWID----NNHER
HHKY-----SAM----VKTGEREEIAK-VA-NTLMRKKQWSEENH-KK-LGNQDNQLLLS
IENTLFQEMAISLNISFDDVLQAV-----EEKV--AVKQ---------------------
-------------------
>gi|496375210|ref|WP_009084200.1| MULTISPECIES: CarD family transcriptional regulator [Actinobacteria]
-MV-----------------FKVGETVVYPHHGAALIEAIETRVIK--GEEKK-YLVLK-
VA-QGD--LTVRVPADNAEIVGVRDVVGQEGLDKVFDVL-RAP--HTEEPT----NWSRR
YKAN-----LEK----LASGDVNKVAE-VV-RDL-----WRREKD-RG-LSAGEKRMLAK
ARQILVSELALAEGTDEGKAETLL-----DE-V-LETATV--------------------
-------------------
>gi|648432636|ref|WP_026124387.1| MULTISPECIES: CarD family transcriptional regulator [Nocardiopsis]
-MA-----------------FKVGDTVVYPHHGAARIEAIETRTIK--GEERT-YLVLR-
VD-KGD--LTVRVPAENAEEVGVRDVVGQDGLDRVFEVL-RAP--HTEEPT----NWSRR
YKAN-----VEK----LASGDVNKVAE-VV-RDL-----WRRDKE-RG-LSAGEKRMLAK
ARQILVSELALAEKTNEDKAEALL-----DE-V-LTS-----------------------
-------------------
>gi|521086134|ref|WP_020417039.1| MULTISPECIES: CarD family transcriptional regulator [Amycolatopsis]
-MV-----------------FKVGETVVYPHHGAALIEAIETRVIK--GEEKQ-YLVLK-
VA-QGD--LTVRVPADNAEIVGVRDVVGQDGLNRVFDVL-RAP--HTEEPT----NWSRR
YKAN-----LEK----LASGDVNKVAE-VV-RDL-----WRREKD-RG-LSAGEKRMLAK
ARQILVSELALAEGTDEGKAETLL-----DE-V-LETAAV--------------------
-------------------
>gi|655233113|ref|WP_028644683.1| CarD family transcriptional regulator [Nocardioides sp. URHA0020]
-MT-----------------FTVGETVVYPNHGAAIIEDIEMRTIK--GEDRE-YLVLRI
VA-QQD--LVVRVPACNLDLVGVRDVVDKAGLDRVFDIL-RAA--HVEEPT----NWSRR
YKAN-----LEK----LHSGDVMKVSE-VV-RDL-----WRRERD-RG-LSAGEKRMLAK
ARQILVSELALAEHTNEDKAEALL-----DE-V-LAS-----------------------
-------------------
>gi|491602167|ref|WP_005459728.1| MULTISPECIES: CarD family transcriptional regulator [Saccharomonospora]
-MV-----------------FKVGETVVYPHHGAALIEAIETRVIK--GEEKQ-YLVLK-
VA-QGD--LTVRVPADNAEIVGVRDVVGQDGLNRVFDVL-RAP--HTDEPT----NWSRR
YKAN-----LEK----LASGDVNKVAE-VV-RDL-----WRREKD-RG-LSAGEKRMLAK
ARQILVSELALAEGTDESKAEVLL-----DE-V-LETAVV--------------------
-------------------
>gi|740586782|ref|WP_038372356.1| CarD family transcriptional regulator [Brachybacterium phenoliresistens]
-MN-----------------FAIGETVVYPHHGAALIEEVKTRTIK--GEDRT-YLKLK-
VA-QGD--LTIEVPAENVDLVGVRDVVDKEGLEEVFDVL-RQP--YTEEPT----NWSRR
YKAN-----VEK----LASGDMKKVAE-VV-RDL-----WRRDKD-RG-LSAGEKRMLAK
ARQILVSELALAEKTDETSAESIL-----DE-V-LAS-----------------------
-------------------
>gi|558871881|ref|WP_023527579.1| CarD family transcriptional regulator [Streptomycetaceae bacterium MP113-05]
-MT-----------------FKVGDTVVYPHHGAALIEAIETRQIK--GVDKL-YLVLK-
VA-QGD--LTVRVPADNAEFVGVRDVVGSEGLDKVFEVL-RAP--YAEEPT----NWSRR
YKAN-----LEK----LASGDVIKVAE-VV-RDL-----WRRERE-RG-LSAGEKRMLAK
ARQILVSELALAEKTNEDKAEALL-----DE-V-LAS-----------------------
-------------------
>gi|490695294|ref|WP_004559016.1| MULTISPECIES: CarD family transcriptional regulator [Amycolatopsis]
-MV-----------------FKVGETVVYPHHGAALIEAIETRVIK--GEEKK-YLVLK-
VA-QGD--LTVRVPADNAEIVGVRDVVGQEGLDKVFDVL-RAP--HTEEPT----NWSRR
YKAN-----LEK----LASGDVNKVAE-VV-RDL-----WRREKD-RG-LSAGEKRMLAK
ARQILVSELALAEGTDEDKAEVLL-----DE-V-LETATV--------------------
-------------------
>gi|506268005|ref|WP_015787780.1| CarD family transcriptional regulator [Saccharomonospora viridis]
-MV-----------------FKVGETVVYPHHGAALIEAIETRVIK--GEEKQ-YLVLK-
VA-QGD--LTVRVPADNAEIVGVRDVVGQEGLNRVFDVL-RAP--HTDEPT----NWSRR
YKAN-----LEK----LASGDVNKVAE-VV-RDL-----WRREKD-RG-LSAGEKRMLAK
ARQILVSELALAEGTDESKAEVLL-----DE-V-LETAVV--------------------
-------------------
>gi|504035913|ref|WP_014269907.1| CarD family transcriptional regulator [Sphaerochaeta pleomorpha]
MNSVRNNV-----------QFTVGDHVVYPLQGVGIIKRVEERSFR--GTKTL-YYVIYL
DI--SD--MTVMIPVEKSEELGIRGIVEQKEAQAAIDSI-SSR--YEPMPV----DWKAR
YQMN-----VDL----LKQGSIASIAK-VV-QAL-----YHRSKI-KE-LPVQERKLYDN
ALRLLIDETAFSLDKDKKEIEMLV-----FS-R-LEK-----------------------
-------------------
>gi|655300799|ref|WP_028709638.1| CarD family transcriptional regulator [Propionicicella superfundia]
-MT-----------------FAVGETVVYPNHGTAVIEAIETRTIK--GEERS-FLVLRI
VG-QSD--LVVRVPANNLDLVGVRDVVDADGLERVFNVL-RAP--HTEEPA----NWSRR
YKAN-----LEK----LHSGNVMKVAE-VV-RDL-----SRRERE-RG-LSAGEKRMLAK
ARQILVSELALAERVEEERAEVLL-----DE-V-LAS-----------------------
-------------------
>gi|516610534|ref|WP_017985377.1| CarD family transcriptional regulator [Amycolatopsis methanolica]
-MV-----------------FKVGETVVYPHHGAALIEAIETRVIK--GEEKQ-YLVLK-
VA-QGD--LTVRVPADNAEIVGVRDVVGQDGLNRVFDVL-RAP--HTEEPT----NWSRR
YKAN-----LEK----LASGDVNKVAE-VV-RDL-----WRREKD-RG-LSAGEKRMLAK
ARQILVSELALAEGTDEGKAETLL-----DE-V-LETATV--------------------
-------------------
>gi|494483021|ref|WP_007272495.1| CarD family transcriptional regulator [Arthrobacter gangotriensis]
-MV-----------------FEVGETVVYPHHGAAMIEEIKMRTIK--GEEKM-YLKLK-
VA-QGD--LTIEVPAENVDLVGVRDVVGQEGLDEVFDVL-RAE--FTEEPT----NWSRR
YKAN-----LEK----LASGDVIKVAE-VV-RDL-----WRRDND-RG-LSAGEKRMLAK
ARQILISELALAKKLDEEKAETVL-----DE-V-LAS-----------------------
-------------------
>gi|491307259|ref|WP_005165253.1| MULTISPECIES: hypothetical protein [Amycolatopsis]
-MV-----------------FKVGETVVYPHHGAALIEAIETRVIK--GEEKK-YLVLK-
VA-QGD--LTVRVPADNAEIVGVRDVVGQEGLDKVFDVL-RAP--HTEEPT----NWSRR
YKAN-----LEK----LASGDVNKVAE-VV-RDL-----WRREKD-RG-LSAGEKRMLAK
ARQILVSELALAEGTDEDKAEVLL-----DE-V-LETAAV--------------------
-------------------
>gi|655239027|ref|WP_028650320.1| CarD family transcriptional regulator [Nocardioides halotolerans]
-MT-----------------FTVGETVVYPNHGAAIIEDIEMRTIK--GEDRE-YLVLRI
VA-QQD--LVVRVPACNLDLVGVRDVVDKAGLDRVFDVL-RAA--HVEEPT----NWSRR
YKAN-----LEK----LHSGDVMKVAE-VV-RDL-----WRRERD-RG-LSAGEKRMLAK
ARQILVSELALAEHTNEDKAEAIL-----DE-V-LAS-----------------------
-------------------
>gi|663756733|ref|WP_030532268.1| CarD family transcriptional regulator [Prauserella rugosa]
-MV-----------------FKVGETVVYPHHGAALIEAIETRVIK--GEEKQ-YLVLK-
VA-QGD--LTVRVPADNAEIVGVRDVVGEDGLNHVFDVL-RAP--HTDEPT----NWSRR
YKAN-----LEK----LASGDVNKVAE-VV-RDL-----WRREKD-RG-LSAGEKRMLAK
ARQILVSELALAEGTDEGKAEVLL-----DE-V-LETAVV--------------------
-------------------
>gi|496447634|ref|WP_009156479.1| CarD family transcriptional regulator [Saccharomonospora marina]
-MV-----------------FKVGETVVYPHHGAALIEAIETRVIK--GEEKQ-YLVLK-
VA-QGD--LTVRVPADNAEIVGVRDVVGQDGLNRVFDVL-RAP--HTDEPT----NWSRR
YKAN-----LEK----LASGDVNKVAE-VV-RDL-----WRREKD-RG-LSAGEKRMLAK
ARQILVSELALAEGTDEGKAEVLL-----DE-V-LETAAV--------------------
-------------------
>gi|740464779|ref|WP_038296172.1| CarD family transcriptional regulator [actinobacterium acMicro-1]
-MQ-----------------FVVGETVVYPHHGAATITEVKKRSVR--GEERL-YLKLHV
TQ--GD--LTIEVPAENVDLVGVRDVIDQDGLNQVFDVL-RAP--FIEEPT----NWSRR
YKAN-----LEK----LASGDVIRVSE-VV-RDL-----YRRDKD-RG-LSAGEKRMLAK
ARQILESELALAEKTDGVRAAEIL-----DE-V-LAS-----------------------
-------------------
>gi|495053509|ref|WP_007778345.1| CarD family transcriptional regulator [Desulfosporosinus youngiae]
-M------------------FKVGDKVVYPMHGAGIIESIEEREVL--GEKSQ-YYVMHL
PV--GN--MKLFIPLNNVENLGLRQVISPTMVKDVLEVL-KTK--DTAATL----AWNRR
YRAN-----LEK----IKSGNIFEVAN-VV-RSL-----AQRDNE-KG-LSTGEKKMYEN
ACQILISELVLTEGSEEEAVRQWL-----SS-A-LKL-----A-----------------
-------------------
>gi|654250193|ref|WP_027765682.1| CarD family transcriptional regulator [Streptomyces sp. CNS606]
-MT-----------------FKVGDTVVYPHHGAALIEAIETRQIK--GVDKT-YLVLK-
VA-QGD--LTVRVPADNAEFVGVRDVVGSEGLDKVFEVL-RAP--YAEEPT----NWSRR
YKAN-----LEK----LASGDVIKVAE-VV-RDL-----WRRERE-RG-LSAGEKRMLAK
ARQILVSELALAEKTNEDKAEALL-----DE-V-LAS-----------------------
-------------------
>gi|654232441|ref|WP_027750678.1| CarD family transcriptional regulator [Streptomyces sp. CNH287]
-MT-----------------FKVGDTVVYPHHGAALIEAIETRQIK--GVDMT-YLVLK-
VA-QGD--LTVRVPADNAEFVGVRDVVGSEGLDKVFEVL-RAP--YAEEPT----NWSRR
YKAN-----LEK----LASGDVIKVAE-VV-RDL-----WRRERE-RG-LSAGEKRMLAK
ARQILVSELALAEKTNEDKAEALL-----DE-V-LAS-----------------------
-------------------
>gi|703246485|ref|WP_033392499.1| MULTISPECIES: CarD family transcriptional regulator [Actinobacteria]
-MV-----------------FKVGETVVYPHHGAALIEAIETRVIK--GEEKK-YLVLK-
VA-QGD--LTVRVPADNAEIVGVRDVVGQEGLNRVFDVL-RAP--HTEEPT----NWSRR
YKAN-----LEK----LASGDVNKVAE-VV-RDL-----WRREKD-RG-LSAGEKRMLAK
ARQILVSELALAEGTDEDKAEVLL-----DE-V-LATAAAV-------------------
-------------------
>gi|640356383|ref|WP_024875363.1| CarD family transcriptional regulator [Saccharomonospora sp. CNQ490]
-MV-----------------FKVGETVVYPHHGAALIEAIETRVIK--GEEKQ-YLVLK-
VA-QGD--LTVRVPADNAEVVGVRDVVGQDGLNRVFDVL-RAP--HTDEPT----NWSRR
YKAN-----LEK----LASGDVNKVAE-VV-RDL-----WRREKD-RG-LSAGEKRMLAK
ARQILVSELALAEGTDEGKAEVLL-----DE-V-LETAVV--------------------
-------------------
>gi|551039175|ref|WP_022782844.1| hypothetical protein [Lachnospiraceae bacterium NK4A179]
MQK-----------------YKIGDFVLYGYSGACEIVEIGPLSFG--GNNRD-YYSLKP
VYDERD---TIYVPVDKED-------------DIARKVI-GKK--QAEEII----ASIKS
SKRTGNVPEKEKCEEILRSGDNLKVSN-MI-RQLRNLKAENRKNH-KG-LNIAEEKTLKY
AERILFSEIATAMKITMDEASERL-----DK-V-LDA-----------------------
-------------------
>gi|697208673|ref|WP_033174074.1| CarD family transcriptional regulator [Streptomyces sp. URHA0041]
-MT-----------------FKVGDTVVYPHHGAALIEAIEIRQIK--GVDKT-YLVLK-
VA-QGD--LTVRVPADNAEFVGVRDVVGQEGLDRVFEVL-RAP--YTEEPT----NWSRR
YKAN-----LEK----LASGDVIKVAE-VV-RDL-----WRRERE-RG-LSAGEKRMLAK
ARQILVSELALAENTNEDKAEALL-----DE-V-LAS-----------------------
-------------------
>gi|517512253|ref|WP_018682461.1| MULTISPECIES: CarD family transcriptional regulator [Actinokineospora]
-MV-----------------FKVGETVVYPHHGAALIEAIETRVIK--GEEKK-YLVLK-
VA-QGD--LTVRVPADNAEIVGVRDVVGQEGLNRVFDVL-RAP--HTEEPT----NWSRR
YKAN-----LEK----LASGDVNKVAE-VV-RDL-----WRREKD-RG-LSAGEKRMLAK
ARQILVSELALAEGTDEDKAEVLL-----DE-V-LATATV--------------------
-------------------
>gi|517196709|ref|WP_018385527.1| CarD family transcriptional regulator [Streptomyces vitaminophilus]
-MT-----------------FKVGDTVVYPHHGAALIEAIEIRQIK--GVERT-YLVLK-
VA-QGD--LTVRVPADNAEFVGVRDVVGQEGLDRVFEVL-RAP--YTEEPT----NWSRR
YKAN-----LEK----LASGDVIKVAE-VV-RDL-----WRRERE-RG-LSAGEKRMLAK
ARQILVSELALAENTNEDKAEALL-----DE-V-LAS-----------------------
-------------------
>gi|497633265|ref|WP_009947449.1| MULTISPECIES: CarD family transcriptional regulator [Saccharopolyspora]
-MV-----------------FKVGETVVYPHHGAALIEAIETRVIK--GEEKQ-YLVLK-
VA-QGD--LTVRVPADNAEIVGVRDVVGQEGLDRVFDVL-RAP--HTEEPT----NWSRR
YKAN-----LEK----LASGDVNKVAE-VV-RDL-----WRREKD-RG-LSAGEKRMLAK
ARQILVSELALAEGTDEGKAETLL-----DE-V-LATAV---------------------
-------------------
>gi|648431541|ref|WP_026123292.1| CarD family transcriptional regulator [Nocardiopsis chromatogenes]
-MA-----------------FKVGDTVVYPHHGAARIEAIETRTIK--GEERT-YLVLR-
VD-KGD--LTVRVPAENAEEVGVRDVVGQDGLDRVFEVL-RAP--HTEEPT----NWSRR
YKAN-----VEK----LASGDVNKVAE-VV-RDL-----WRRDRE-RG-LSAGEKRMLAK
ARQILVSELALAEKTNEDKAEALL-----DE-V-LTN-----------------------
-------------------
>gi|736587346|ref|WP_034598268.1| CarD family transcriptional regulator [Desulfosporosinus sp. HMP52]
-M------------------FKVGDKVVYPMHGAGIIESIEEREVL--GEKSQ-YYVMHL
PV--GN--MKLFIPLKNVENLGLRQVISPTMVKDVLEVL-QTK--DTANTL----AWNRR
YRAN-----LEK----IKSGNIFEVAN-VV-RSL-----SQRENE-KG-LSTGEKKMYEN
ACQILISELVLTEGSEEEAVRQWL-----SS-A-LV------------------------
-------------------
>gi|503909239|ref|WP_014143233.1| CarD family transcriptional regulator [Streptomyces cattleya]
-MT-----------------FKVGDTVVYPHHGAALIEAIETRQIK--GVDKT-YLVLK-
VA-QGD--LTVRVPADNAEFVGVRDVVGQEGLDRVFEVL-RAP--YTEEPT----NWSRR
YKAN-----LEK----LASGDVIKVAE-VV-RDL-----WRRERE-RG-LSAGEKRMLAK
ARQILVSELALAENTNEDKAEALL-----DE-V-LAS-----------------------
-------------------
>gi|655046403|ref|WP_028494997.1| MULTISPECIES: CarD family transcriptional regulator [Microbacterium]
-ML-----------------FEVGETVVYPHHGAATIIEVKDRIIK--GETKK-YLKLN-
VT-QGD--LIIEVPADNVDLVGVRDVIGKDGLERVFDVL-RAP--FTEEPT----NWSRR
YKAN-----LEK----LASGDVIKVSE-VV-RDL-----WRRDQD-RG-LSAGEKRMLAK
ARQILVSEIALALKADEDHAGGVL-----DE-V-LAS-----------------------
-------------------
>gi|518448721|ref|WP_019618928.1| CarD family transcriptional regulator [Pseudoclavibacter faecalis]
-MN-----------------LEVGETVVYPHHGAATIEEVKIRTIK--GEERT-YLKLNV
SQ--GD--LTIEVPAENVELVGVRDVIDEHGLKEVFDVL-QAP--ITEEPT----NWSRR
YKSN-----QEK----LASGDVLKVSE-VV-RDL-----WRRDQD-KG-LSAGEKRMLAK
ARQVLVSELALAEEINEDEANTHL-----DK-V-LAS-----------------------
-------------------
>gi|551289300|ref|WP_022909403.1| CarD family transcriptional regulator [Aestuariimicrobium kwangyangense]
-MT-----------------FTVGETVVYPNHGAAVIEDIETRQIK--GEDKL-YLVLRI
IG-QND--LVVRVPACNLDLVGVRDVVDAAGLERVFGVL-RAP--HTEEPT----NWSRR
YKAN-----LEK----LHSGNVMKVAE-VV-RDL-----WRRERE-RG-LSAGEKRMLAK
ARQILVSELALAEKVEEDRAEVLL-----DE-V-LAS-----------------------
-------------------
>gi|498535692|ref|WP_010834118.1| CarD family transcriptional regulator [Nocardioides sp. CF8]
-MT-----------------FTVGETVVYPNHGAAVIEEIETRTIK--GEDRE-YLVLRI
VA-QQD--LVVRVPAMNLDLVGVRDVVDKEGLERVFDVL-RAA--HVEEPT----NWSRR
YKAN-----LEK----LHSGDVMKVAE-VV-RDL-----WRRERD-RG-LSAGEKRMLAK
ARQILVSELALAEHTNEDKAEAIL-----DE-V-LAS-----------------------
-------------------
>gi|754805834|ref|WP_042168913.1| CarD family transcriptional regulator [Streptomyces sp. NBRC 110035]
-MT-----------------FKVGDTVVYPHHGAALIEAIETRQIK--GVDKT-YLVLK-
VA-QGD--LTVRVPADNAEFVGVRDVVGQDGLDRVFEVL-RAP--YAEEPT----NWSRR
YKAN-----LEK----LASGDVIKVAE-VV-RDL-----WRRERE-RG-LSAGEKRMLAK
ARQILVSELALAEKTNEDKAEALL-----DE-V-LAS-----------------------
-------------------
>gi|737298857|ref|WP_035281903.1| CarD family transcriptional regulator [Actinokineospora spheciospongiae]
-MV-----------------FKVGETVVYPHHGAALIEAIETRVIK--GEEKK-YLVLK-
VA-QGD--LTVRVPADNAEIVGVRDVVGQEGLNRVFDVL-RAP--HTEEPT----NWSRR
YKAN-----LEK----LASGDVNKVAE-VV-RDL-----WRREKD-RG-LSAGEKRMLAK
ARQILVSELALAEGTDEDKAEVLL-----DE-V-LSTAAV--------------------
-------------------
>gi|696257104|ref|WP_032834813.1| CarD family transcriptional regulator [Gardnerella vaginalis]
-------------------------MVVYPRHGAARVEEISERTVK--GVTRQ-YLRLVV
LS-SDG--LEINVPVDNVKKVGVRDIVGAQEVAKVFEIL-RTP--IIEKEM----NWSRL
YKLN-----VEK----IATGDVNNIAE-VV-RDL-----SQRDVDEHG-LSAGEKRMLSR
ARSILISEIALSEKIDELEAERLL-----DV-N-LGYKDPQEGDDKHHTCAPD----EPA
SQTLFLLEERNKKAKKK--
>gi|548192643|ref|WP_022413331.1| CarD family transcriptional regulator [Clostridium sp. CAG:470]
-M------------------FNVGDKIVYPMHGAGTIDSIEEKDIL--GEKQS-YYILKM
P---SN--VKVMIPTAKAEEVGVRNIIDKQSAEKVFKVL-SQD--ETEMEK----NWNKR
YRDN-----MDK----MKSGDIYEVAD-VV-RNL-----SFKQKE-KG-LSTGEKKMLNN
AKQILVSELVLAEHATQDVIEEEI-----ES-K-INTSFMTFRAEGVEQQS-----IVNK
FIPFDS---NNGTTNA---
>gi|671541634|ref|WP_031525269.1| CarD family transcriptional regulator [Streptomyces sp. NRRL F-5123]
-MT-----------------FKVGDTVVYPHHGAALIEAIEIRQIK--GVDKT-YLVLK-
VA-QGD--LTVRVPADNAEFVGVRDVVGQDGLDRVFEVL-RAP--YTEEPT----NWSRR
YKAN-----LEK----LASGDVIKVAE-VV-RDL-----WRRERE-RG-LSAGEKRMLAK
ARQILVSELALAENTNEDKAEALL-----DE-V-LAS-----------------------
-------------------
>gi|512670671|ref|WP_016472332.1| MULTISPECIES: hypothetical protein [Streptomyces]
-MT-----------------FKVGDTVVYPHHGAALIEAIETRQIK--GVDKT-YLVLK-
VA-QGD--LTVRVPADNAEFVGVRDVVGSDGLDRVFEVL-RAP--YAEEPT----NWSRR
YKAN-----LEK----LASGDVIKVAE-VV-RDL-----WRRERE-RG-LSAGEKRMLAK
ARQILVSELALAENTNEDKAEALL-----DE-V-LAS-----------------------
-------------------
>gi|657048805|ref|WP_029291654.1| CarD family transcriptional regulator [Cellulomonas sp. HZM]
-MT-----------------FTVGETVVYPHHGAALIEEIKTRTIR--GEDKI-YLKLK-
VA-QGD--LTIEVPAENVDLVGVRDVVGQEGLDKVFEVL-RAP--YTEEPT----NWSRR
YKAN-----LEK----LASGDVIKVAE-VV-RDL-----SRRDAD-RG-LSAGEKRMLSK
ARQILVSELALAEHTEEEKAEAIL-----DE-V-LAS-----------------------
-------------------
>gi|522158601|ref|WP_020669809.1| CarD family transcriptional regulator [Amycolatopsis nigrescens]
-MV-----------------FKVGETVVYPHHGAALIEAIETRVIK--GEEKK-YLVLK-
VA-QGD--LTVRVPADNAEIVGVRDVVGQDGLNRVFDVL-RAP--HTEEPT----NWSRR
YKAN-----LEK----LASGDVNKVAE-VV-RDL-----WRREKD-RG-LSAGEKRMLAK
ARQILVSELALAEGTDEGKAEVLL-----DE-V-LETAAV--------------------
-------------------
>gi|797200981|ref|WP_045861969.1| CarD family transcriptional regulator [Streptomyces sp. WMMB 714]
-MT-----------------FKVGDTVVYPHHGAALIEAIETRQIK--GVDKT-YLVLK-
VA-QGD--LTVRVPADNAEFVGVRDVVGSDGLDKVFEVL-RAP--YAEEPT----NWSRR
YKAN-----LEK----LASGDVIKVAE-VV-RDL-----WRRERE-RG-LSAGEKRMLAK
ARQILVSELALAENTNEDKAEALL-----DE-V-LAS-----------------------
-------------------
>gi|515473049|ref|WP_016910352.1| MULTISPECIES: CarD family transcriptional regulator [Streptomyces]
-MT-----------------FKVGDTVVYPHHGAALIEAIETRQIK--GVDKT-YLVLK-
VA-QGD--LTVRVPADNAEFVGVRDVVGTDGLDKVFEVL-RAP--YAEEPT----NWSRR
YKAN-----LEK----LASGDVIKVAE-VV-RDL-----WRRERE-RG-LSAGEKRMLAK
ARQILVSELALAENTNEDKAEALL-----DE-V-LAS-----------------------
-------------------
>gi|655023768|ref|WP_028472676.1| CarD family transcriptional regulator [Nocardioides alkalitolerans]
-MT-----------------FTVGETVVYPNHGAAVIEDIEMRKIK--GEDRE-YLVLRI
VA-QQD--LVVRVPACNLDLVGVRDVVDKEGLDRVFDVL-RAE--QVEEPT----NWSRR
YKAN-----LEK----LHSGDVMKVAE-VV-RDL-----WRRERD-RG-LSAGEKRMLAK
ARQILVSELALAESTNEDKAESIL-----DE-V-LAS-----------------------
-------------------
>gi|655975380|ref|WP_029017804.1| CarD family transcriptional regulator [actinobacterium SCGC AAA028-N15]
-MA-----------------FKVGETVVYPHHGAAVIEAIESRNIK--GVERK-YLVLRV
KQ--GD--LTVRVPADNVDLVGVRDVVNAEGLERVFDVL-RQP--YTEEPT----NWSRR
YKAN-----LEK----LASGDVMKVAE-VV-RDL-----WRRDQD-RG-LSAGEKRMLSK
ARQILVSELALAERTNEVNAEALL-----DE-V-LAS-----------------------
-------------------
>gi|518989833|ref|WP_020145708.1| CarD family transcriptional regulator [Terracoccus sp. 273MFTsu3.1]
-MV-----------------FKVGETVVYPHHGAALIEEINTRTIK--GEDKL-YLKLK-
VA-QGD--LTIEVPAENCDLVGVRDVVGKEGLDRVFEVL-RTP--HTEEPT----NWSRR
YKAN-----LEK----LASGDVIKVAE-VV-RDL-----WRRDQD-RG-LSAGEKRMLAK
ARQILVSELALAEKTNEEKAETIL-----DE-V-LAS-----------------------
-------------------
>gi|504723296|ref|WP_014910398.1| MULTISPECIES: CarD family transcriptional regulator [Nocardiopsis]
-MA-----------------FKVGDTVVYPHHGAARIEAIETRAIK--GEEKT-YLVLR-
VD-KGD--LTVRVPAANAEEVGVRDVVGQEGLDKVFEVL-RAP--HTEEPT----NWSRR
YKAN-----LEK----LASGDVNKVAE-VV-RDL-----WRRDKE-RG-LSAGEKRMLAK
ARQILVSELALAEKTNEDKAEALL-----DE-V-LTN-----------------------
-------------------
>gi|658528036|ref|WP_029722464.1| CarD family transcriptional regulator [Saccharopolyspora rectivirgula]
-MV-----------------FKVGETVVYPHHGAALIEAIETRVIK--GEEKQ-YLVLK-
VA-QGD--LTVRVPADNAEIVGVRDVVGQEGLDRVFDVL-RAP--HTEEPA----NWSRR
YKAN-----LEK----LASGDVNKVAE-VV-RDL-----WRREKD-RG-LSAGEKRMLAK
ARQILVSELALAEGTDEGKAESLL-----DE-V-LATAV---------------------
-------------------
>gi|517036808|ref|WP_018225626.1| MULTISPECIES: CarD family transcriptional regulator [Bacteria]
-MT-----------------FKVGETVVYPHHGAALIEAIETRVIK--GEEKT-YLVLK-
VA-QGD--LTVRVPAENVDLVGVRDVVDSAGLDRVFNVL-RQP--YTEEPT----NWSRR
YKAN-----LEK----LASGDVIKVAE-VV-RDL-----YRRDLD-RG-LSAGEKRMLAK
AKQILISELALAERTDEEKAAVIL-----DE-V-LAS-----------------------
-------------------
>gi|652483004|ref|WP_026877634.1| CarD family transcriptional regulator [Jiangella gansuensis]
-MT-----------------FKVGETVVYPHHGAALIEAIESRVIK--GEERQ-YLVLK-
VT-QGD--LTVRVPADNVDLVGVRDVVNQEGLDRVFEVL-RMP--HTEEPT----NWSRR
YKAN-----LEK----LASGDVIKVAE-VV-RDL-----WRRERD-RG-LSAGEKRMLAK
ARQVLVSELALAENTNEDKAETLL-----DE-V-LAG-----------------------
-------------------
>gi|499612596|ref|WP_011293330.1| CarD family transcriptional regulator [Thermobifida fusca]
-MT-----------------FKVGDTVVYPHHGAARIEAIETRTIK--GEEKT-YLVLK-
VD-KGD--LTVRVPADNAEEVGVRDVVGQEGLDRVFEVL-RAP--HTEEPT----NWSRR
YKAN-----LEK----LASGDVNKVAE-VV-RDL-----WRRDKE-RG-LSAGEKRMLAK
ARQILVSELALAEKTNEDKAEALL-----DE-V-LAG-----------------------
-------------------
>gi|653816715|ref|WP_027692484.1| CarD family transcriptional regulator [Rathayibacter toxicus]
-MR-----------------FEVGETVVYPHHGAATIDEVTTRTVR--GVEKT-YLKLRV
AQ--GD--LVIEVPADNVDLVGVRDVIGQEGLDRVCEVL-RDT--VVEEPS----NWSRR
YKAN-----LEK----LGSGDVIKVAE-VV-RDL-----TRRDQE-RG-LSAGEKSMLAK
ARQILISELALAKKTDEERAGVLL-----DE-V-LAS-----------------------
-------------------
>gi|495100434|ref|WP_007825257.1| CarD family transcriptional regulator [Streptomyces sp. Tu6071]
-MT-----------------FKVGDTVVYPHHGAALIDAIETRQIK--GVDKT-YLVLK-
VA-QGD--LTVRVPADNAEFVGVRDVVGQDGLDRVFEVL-RAP--YAEEPT----NWSRR
YKAN-----LEK----LASGDVIKVAE-VV-RDL-----WRRERE-RG-LSAGEKRMLAK
ARQILVSELALAENTNEDKAEALL-----DE-V-LAS-----------------------
-------------------
>gi|664379979|ref|WP_030906640.1| CarD family transcriptional regulator [Streptomyces sp. NRRL F-5126]
-MT-----------------FKVGDTVVYPHHGAALIEAIETRQIK--GVDKT-YLVLK-
VA-QGD--LTVRVPADNAEFVGVRDVVGQDGLDKVFEVL-RAP--YAEEPT----NWSRR
YKAN-----LEK----LASGDVIKVAE-VV-RDL-----WRRERE-RG-LSAGEKRMLAK
ARQILVSELALAENTNEDKAEALL-----DE-V-LAS-----------------------
-------------------
>gi|497402732|ref|WP_009716930.1| MULTISPECIES: CarD family transcriptional regulator [Streptomyces]
-MT-----------------FKVGDTVVYPHHGAALIEAIETRQIK--GVDKT-YLVLK-
VA-QGD--LTVRVPADNAEFVGVRDVVGQDGLDRVFEVL-RAP--YAEEPT----NWSRR
YKAN-----LEK----LASGDVIKVAE-VV-RDL-----WRRERE-RG-LSAGEKRMLAK
ARQILVSELALAESTNEDKAEALL-----DE-V-LAS-----------------------
-------------------
>gi|671523560|ref|WP_031508181.1| CarD family transcriptional regulator [Streptomyces megasporus]
-MT-----------------FKVGDTVVYPHHGAALIEAIETRQIK--GVDKT-YLVLK-
VA-QGD--LEVRVPAENAELVGVRDVVGQDGLDRVFEVL-RAP--YAEEPT----NWSRR
YKAN-----LEK----LASGDVIKVAE-VV-RDL-----WRRERE-RG-LSAGEKRMLAK
ARQILVSELALAENTNEDKAEALL-----DE-V-LAS-----------------------
-------------------
>gi|654979914|ref|WP_028429442.1| CarD family transcriptional regulator [Streptomyces sp. TAA040]
-MT-----------------FKVGDTVVYPHHGAALIEAIETRQIK--GVDKT-YLVLK-
VA-QGD--LEVRVPAENAELVGVRDVVGQDGLERVFEVL-RAP--YAEEPT----NWSRR
YKAN-----LEK----LASGDVIKVAE-VV-RDL-----WRRERE-RG-LSAGEKRMLAK
ARQILVSELALAENTNEDKAEALL-----DE-V-LAS-----------------------
-------------------
>gi|640260750|ref|WP_024841917.1| MULTISPECIES: CarD family transcriptional regulator [Cellulosimicrobium]
-MT-----------------FTVGETVVYPHHGAALIEEIKTRTIR--GEDKI-YLKLK-
VA-QGD--LTIEVPAENVDLVGVRDVVGQEGLDRVFEVL-RAP--YTEEPT----NWSRR
YKAN-----LEK----LASGDVIKVAE-VV-RDL-----SRRDAD-RG-LSAGEKRMLSK
ARQILVSELALAEHTEEEKAEAIL-----DE-V-LAS-----------------------
-------------------
>gi|517665869|ref|WP_018836077.1| MULTISPECIES: CarD family transcriptional regulator [Streptomyces]
-MT-----------------FKVGDTVVYPHHGAALIEAIETRQIK--GVDKT-YLVLK-
VA-QGD--LTVRVPADNAEFVGVRDVVGQEGLERVFEVL-RAP--YAEEPT----NWSRR
YKAN-----LEK----LASGDVIKVAE-VV-RDL-----WRRERE-RG-LSAGEKRMLAK
ARQILVSELALCESTNEDKAEALL-----DE-V-LAS-----------------------
-------------------
>gi|548287898|ref|WP_022484287.1| CarD family transcriptional regulator [Clostridium sp. CAG:389]
-M------------------FNVGDKIVYPMHGAGTIDSIEEKDIL--GEKQS-YYILKM
P---SD--VKVMIPTAKAEEVGVRNIIDKQSAEKVFKVL-SQD--ETEMEK----NWNKR
YRDN-----MDK----MKSGDIYEVAD-VV-RNL-----SFKQKE-KG-LSTGEKKMLNN
AKQILVSELVLAEHATQDVIEEEI-----DS-K-INTSFMTFRAEGVEQQS-----IVNK
FIPFDS---DNGATNA---
>gi|490051152|ref|WP_003953493.1| MULTISPECIES: CarD family transcriptional regulator [Actinobacteria]
-MT-----------------FKVGDTVVYPHHGAALIEAIETRQIK--GVDKT-YLVLK-
VA-QGD--LTVRVPADNAEFVGVRDVVGQDGLDRVFEVL-RAP--YAEEPT----NWSRR
YKAN-----LEK----LASGDVIKVAE-VV-RDL-----WRRERE-RG-LSAGEKRMLAK
ARQILVSELALAENTNEDKAEALL-----DE-V-LAS-----------------------
-------------------
>gi|547924117|ref|WP_022326322.1| CarD family transcriptional regulator [Clostridium sp. CAG:798]
-M------------------FNVGDKIVYPMHGAGRIDAIEEKNIL--GENQS-YYILKM
P---GE--VKVMVPVDKAEQIGVRSVIDKEEAVKVMAVL-EEN--ETEMSD----KWNKR
YRDN-----MDK----MKSGDIYEVAD-VV-RNL-----SFKQKE-KG-LSTGEKKMLSN
AKQILVSELVVAEHASQDEIENLV-----NS-K-IELSFEENKLPQDEGIDLNK-NFVNK
FIPFED---TGTSENL---
>gi|651277515|ref|WP_026409586.1| CarD family transcriptional regulator [Actinomyces dentalis]
-MT-----------------FEVGETVVYPHHGAARIIDIRQRKVR--GEEKT-YLQLEV
AQ--GD--LTILVPADSVDLIGVRDVVDEAGLKKVFEVL-RAP--LTEEPT----NWSRR
FKAN-----QEK----IASGDVIKVAE-VV-RDL-----SRRDTD-RG-LSAGEKRMLSK
ARQILVSELALAEKTAEDVAESKL-----DE-V-LSSGTAA-------------------
-------------------
>gi|655238677|ref|WP_028649972.1| CarD family transcriptional regulator [Nocardiopsis sp. CNT312]
-MA-----------------FKVGDTVVYPHHGAARIDAIETRTIK--GEERS-YLVLK-
VD-KGD--LTVRVPAENAEDVGVRDVVGQEGLDKVFEVL-RAP--HTEEPT----NWSRR
YKAN-----LEK----LASGDVNKVAE-VV-RDL-----WRRDKE-RG-LSAGEKRMLAK
ARQILVSELALAEKTNEDKAEALL-----DE-V-LTN-----------------------
-------------------
>gi|640112108|ref|WP_024795140.1| CarD family transcriptional regulator [Tomitella biformata]
-MN-----------------FVVGDTVVYPHHGAALIEAIEMRTIK--GEAKE-YLVLR-
IA-QGD--LTVRVPSSNAAYVGVRDVVDQEGLNKVFDVL-RAP--HTEEPT----NWSRR
YKAN-----LEK----LASGDVNKVAE-VV-RDL-----WRREQD-RG-LSAGEKRMLAK
ARQILVGELALAEGTDTEKADIIL-----DE-V-LATAS---------------------
-------------------
>gi|493424834|ref|WP_006380568.1| MULTISPECIES: CarD family transcriptional regulator [Streptomyces]
-MT-----------------FKVGDTVVYPHHGAALIEAIETRQIK--GVDKT-YLVLK-
VA-QGD--LTVRVPADNAEFVGVRDVVGQEGLDRVFEVL-RAP--YAEEPT----NWSRR
YKAN-----LEK----LASGDVIKVAE-VV-RDL-----WRRERE-RG-LSAGEKRMLAK
ARQILVSELALAENTNEDKAEALL-----DE-V-LAS-----------------------
-------------------
>gi|502489721|ref|WP_012804554.1| CarD family transcriptional regulator [Brachybacterium faecium]
-MN-----------------FAVGETVVYPHHGAALIEEVKTRTIK--GEDRT-YLKLK-
VA-QGD--LTIEVPADNVDLVGVRDVVDKEGLDEVFDVL-RQP--YTEEPT----NWSRR
YKAN-----VEK----LASGDVKKVAE-VV-RDL-----WRRDQD-RG-LSAGEKRMLAK
ARQILVSELALAEKTDEGNAESIL-----DE-V-LAS-----------------------
-------------------
>gi|749921961|ref|WP_040315253.1| CarD family transcriptional regulator, partial [Actinomyces neuii]
-MT-----------------FEVGETVVYPHHGAAVIEDVSTRMLK--GEEKL-YLTLRV
AQ--GD--LTIQVPAENCEMVGVRDVVDQKGLKEVHEVL-MEQ--NTEEPT----NWSRR
YKAN-----VEK----IATGDIVRVAE-VV-RDL-----SRRDNE-KG-LSAGEKRMLAK
ARQILISELALARETDEEEATAQL-----DK-V-LA------------------------
-------------------
>gi|648424887|ref|WP_026116638.1| MULTISPECIES: CarD family transcriptional regulator [Nocardiopsis]
-MT-----------------FKVGDTVVYPHHGAARIEAIETRTIK--GEDRT-YLVLR-
VD-KGD--LTVRVPAANAEDVGVRDVVGQEGLDKVFEVL-RAP--HTEEPT----NWSRR
YKAN-----LEK----LASGDVNKVAE-VV-RDL-----WRRDKE-RG-LSAGEKRMLAK
ARQILVSELALAEKTNEDKAEALL-----DE-V-LTS-----------------------
-------------------
>gi|837748325|ref|WP_047868395.1| CarD family transcriptional regulator [Nocardiopsis sp. RV163]
-MT-----------------FKVGDTVVYPHHGAARIEAIETRNIK--GEDRI-YLVLR-
VD-KGD--LTVRVPAANAEDVGVRDVVGQEGLDKVFEVL-RAP--HTEEPT----NWSRR
YKAN-----LEK----LASGDVNKVAE-VV-RDL-----WRRDKE-RG-LSAGEKRMLAK
ARQILVSELALAEKTNEDKAEALL-----DE-V-LTT-----------------------
-------------------
>gi|550911413|ref|WP_022664436.1| CarD family transcriptional regulator [Desulfospira joergensenii]
MGEKSKKETVEAKS-SIKKEFAEGDLAVYPAHGVGCIESIESREIN--GDTMN-FYMMKI
VE--NG--MVIMIPTSNVESVGLREVIPETEIPQVYKVM-QEK--AQ-P-IDN-QTWNRR
YREY-----MDK----IKTGSIYDVAE-VF-RDL-----FQLKLE-KD-LSFGERKLLDT
AQNLLVQELSTAKDIDEKAMMTEI-----ED-L-FS------------------------
-------------------
>gi|503631496|ref|WP_013865572.1| CarD family transcriptional regulator [Microlunatus phosphovorus]
-MT-----------------FTVGETVVYPNHGAAVIEDIETRQIK--GEDKL-YLVLRI
VG-QTD--LVVRVPACNLDLVGVRDVVDADGLERVFSVL-RAP--HTEEPT----NWSRR
YKAN-----LEK----LHSGNVMKVAE-VV-RDL-----WRRERE-RG-LSAGEKRMLAK
ARQILVSELALAERVEEDKAEILL-----DE-V-LAS-----------------------
-------------------
>gi|498219738|ref|WP_010533894.1| CarD family transcriptional regulator [Brachybacterium squillarum]
-MN-----------------FVVGETVVYPHHGAALIEEVKIRTIK--GEDRT-YLKLK-
VA-QGD--LTIEVPADNVDMVGVRDVVDKEGLDEVFDVL-RQP--YTEEPT----NWSRR
YKAN-----VEK----LASGDVKKVAE-VV-RDL-----WRRDQD-RG-LSAGEKRMLAK
ARQILVSELALAEKTDEASAESTL-----DE-V-LAS-----------------------
-------------------
>gi|757182312|ref|WP_042733903.1| CarD family transcriptional regulator [Rathayibacter toxicus]
-MR-----------------FEVGETVVYPHHGAATIDEVTTRTVR--GVEKT-YLKLRV
AQ--GD--LVIEVPADNVDLVGVRDVIGQEGLDRVCEVL-RDT--VVEEPT----NWSRR
YKAN-----LEK----LGSGDVIKVAE-VV-RDL-----TRRDQE-RG-LSAGEKSMLAK
ARQILISELALAKKTDEERAGVLL-----DE-V-LAS-----------------------
-------------------
>gi|665949665|ref|WP_031315710.1| MULTISPECIES: CarD family transcriptional regulator [Bacteria]
-MT-----------------FTVGETVVYPHHGAALIEEIKTRTIR--GEDKI-YLKLK-
VA-QGD--LTIEVPAENVDLVGVRDVVGQEGLDRVFEVL-RAP--YTEEPT----NWSRR
YKAN-----LEK----LASGDVIKVAE-VV-RDL-----SRRDAD-RG-LSAGEKRMLSK
ARQILVSELALAEHTEEDKAEAIL-----DE-V-LAS-----------------------
-------------------
>gi|502920339|ref|WP_013155315.1| MULTISPECIES: CarD family transcriptional regulator [Nocardiopsis]
-MA-----------------FKVGDTVVYPHHGAARIEAIETRNIK--GEDRI-YLVLR-
VD-KGD--LTVRVPAANAEDVGVRDVVGQEGLDKVFEVL-RAP--HTEEPT----NWSRR
YKAN-----LEK----LASGDVNKVAE-VV-RDL-----WRRDKE-RG-LSAGEKRMLAK
ARQILVSELALAEKTNEDKAEALL-----DE-V-LTT-----------------------
-------------------
>gi|655249810|ref|WP_028660493.1| CarD family transcriptional regulator [Nocardioides insulae]
-MT-----------------FTVGETVVYPNHGAAVIEDIEMRTIK--GQERQ-YLVLRI
VA-QQD--LVVRVPADSLDLVGVRDVVDKEGLDRVFDIL-RAD--HVEEPT----NWSRR
YKAN-----LEK----LHSGDVMKVSE-VV-RDL-----WRRERD-RG-LSAGEKRMLAK
ARQILVSELALCENTNEDKAEALL-----DE-V-LAS-----------------------
-------------------
>gi|504605258|ref|WP_014792360.1| MULTISPECIES: CarD family transcriptional regulator [Desulfitobacterium]
-M------------------FDIGDRVVYPMHGAGIIEAIEEREVL--GESQQ-YYVMNI
PV--GN--MKVYIPLNNVNQLGIREVISLEEVPQVLKIL-ENE--STLPAL----AWNRR
YRAN-----MDR----IKSGDIYSVAE-VV-RSL-----FQRDRE-KG-LSTGEKKMYDS
AYQILVSELILAEGVKADEMTERI-----RG-L-LA------------------------
-------------------
>gi|648430990|ref|WP_026122741.1| MULTISPECIES: CarD family transcriptional regulator [Nocardiopsis]
-MA-----------------FKVGDTVVYPHHGAARIEAIETRTIK--GEDRT-YLVLR-
VD-KGD--LTVRVPAENAEDVGVRDVVGQEGLDKVFEVL-RAP--HTEEPT----NWSRR
YKAN-----LEK----LASGDVNKVAE-VV-RDL-----WRRDKE-RG-LSAGEKRMLAK
ARQILVSELALAEKTNEDKAEALL-----DE-V-LTN-----------------------
-------------------
>gi|502643304|ref|WP_012879707.1| CarD family transcriptional regulator [Xylanimonas cellulosilytica]
-MT-----------------FEVGETVVYPHHGAALIEEIKVRTIR--GEEKM-YLKLK-
VA-QGD--LTIEVPAENVDLVGVRDVVDQQGLDRVFEVL-RAP--YTEEPT----NWSRR
YKAN-----LEK----LASGDVIKVAE-VV-RDL-----SRRDAD-RG-LSAGEKRMLSK
ARQILVSELALAEHTEEDKAEAIL-----DE-V-LAS-----------------------
-------------------
>gi|648437431|ref|WP_026129182.1| CarD family transcriptional regulator [Nocardiopsis prasina]
-MA-----------------FKVGDTVVYPHHGAARIEAIETRTIK--GEDRT-YLVLR-
VD-KGD--LTVRVPAANAEDVGVRDVVGQEGLDKVFEVL-RAP--HTEEPT----NWSRR
YKAN-----LEK----LASGDVNKVAE-VV-RDL-----WRRDKE-RG-LSAGEKRMLAK
ARQILVSELALAEKTNEDKAEALL-----DE-V-LTN-----------------------
-------------------
>gi|501421984|ref|WP_012446654.1| CarD family transcriptional regulator [Natranaerobius thermophilus]
-M------------------FKKGDKVVYPMHGAGVIEGVEEREVL--GKKHM-YYIMKI
PV--GD--MKVMIPKERVDAIGLREIVDKNSVKKVLAIL-KAE--ETNVNH----NWNQR
YRAN-----LEK----IRSGDIYQVAE-VI-RNL-----VFLDDE-KG-LSTGEKKMLEN
AKQILVSELVLAKDIEEEQAHEII-----ND-T-LL--TTS-------------------
-------------------
>gi|505940398|ref|WP_015725144.1| CarD family transcriptional regulator [Desulfobulbus propionicus]
-------------------MFSKGDMAVYPAHGVGLIEAIKTQSIG--GIDQS-FYVMKI
LD--ND--MTIMIPTATSANVGLRAIISGEDVPKVIDIL-KER--DI-K-ITA-QTWNRR
YREY-----MEK----IKTGSVFEVAV-VL-RDL-----FLLKED-KD-LSYGERKMLDT
AKNLLVKELSLAKQMEEGMIEQQI-----EK-L-FC------------------------
-------------------
>gi|749678524|ref|WP_040276618.1| CarD family transcriptional regulator [Streptomonospora alba]
-MT-----------------FKVGDTVVYPHHGAARIEAIESRTIK--GEDRT-YLVLR-
VD-KGD--LTVRVPAENAQDVGVRDVVGQDGLDRVFEVL-RAP--HTEEPT----NWSRR
YKAN-----LEK----LASGDVNKVAE-VV-RDL-----WRRDKE-RG-LSAGEKRMLAK
ARQILVSELALAEKTNEDKAEALL-----DE-V-LTD-----------------------
-------------------
>gi|551293534|ref|WP_022913626.1| CarD family transcriptional regulator [Frankia sp. Iso899]
-MT-----------------FEVGETVVYPHHGAAKIEAIETRIIK--GEERI-YLVLK-
VQ-QGD--LTVRVPADNAEIVGVRDVVGQEGLDRVFEVL-RAP--HTEEPT----NWSRR
YKAN-----GEK----LASGDVNKVAE-VV-RDL-----WRREKD-RG-LSAGEKRMLAK
ARQILVSELALAEGTNEDKAELVL-----DE-V-LAEAVA--------------------
-------------------
>gi|522067768|ref|WP_020578977.1| CarD family transcriptional regulator [Actinopolymorpha alba]
-MT-----------------FKVGETVVYPHHGAAVIDDIETRKIK--GEDKT-YLVLRI
VA-QSD--LIVRVPADNVDLVGVRDVVGQDGLEKVFEVL-RAP--HTEEPT----NWSRR
YKAN-----LEK----LASGDVIKVAE-VV-RDL-----WRRERD-RG-LSAGEKRMLAK
ARQILVSELALAENTNEDKAETLL-----DE-V-LAS-----------------------
-------------------
>gi|648425602|ref|WP_026117353.1| CarD family transcriptional regulator [Nocardiopsis alkaliphila]
-MA-----------------FKVGDTVVYPHHGAARIEAIETRTIK--GEDRT-YLVLR-
VD-KGD--LTVRVPAENAEDVGVRDVVGQEGLDKVFEVL-RAP--HTEEPT----NWSRR
YKAN-----LEK----LASGDVNKVAE-VV-RDL-----WRRDKE-RG-LSAGEKRMLAK
ARQILVSELALAEKTNEDKAEALL-----DE-I-LTT-----------------------
-------------------
>gi|489875923|ref|WP_003779424.1| MULTISPECIES: CarD family transcriptional regulator [Actinomyces]
-MT-----------------YEVGETVVYPHHGAARIIDIRQRKVR--GEEKT-YLQLEV
AQ--GD--LTILVPAESVELIGVRDVVDETGLEKVFEVL-RAP--LTEEPT----NWSRR
FKAN-----QEK----IASGDVIKVAE-VV-RDL-----SRRDTD-RG-LSAGEKRMLAK
ARQILVSELALAQKTPEEEAESRL-----DE-V-LAS-----------------------
-------------------
>gi|815864312|ref|WP_046471226.1| CarD family transcriptional regulator [Allosalinactinospora lopnorensis]
-MT-----------------FKVGDTVVYPHHGAARIEAIETRTIK--GEDRT-YLVLK-
VD-KGD--LTVRVPAENAQDVGVRDVVGQDGLDRVFEVL-RAP--HTEEPT----NWSRR
YKAN-----LEK----LASGDVNKVAE-VV-RDL-----WRRDKE-RG-LSAGEKRMLAK
ARQILVSELALAEKTNEDKAEALL-----DE-V-LTD-----------------------
-------------------
>gi|648424349|ref|WP_026116100.1| CarD family transcriptional regulator [Nocardiopsis kunsanensis]
-MA-----------------FKVGDTVVYPHHGAARIEAIETRTIK--GEDRT-YLVLR-
VD-KGD--LTVRVPAENAQEVGVRDVVGQDGLDKVFEVL-RAP--HTEEPT----NWSRR
YKAN-----LEK----LASGDVNKVAE-VV-RDL-----WRRDKE-RG-LSAGEKRMLAK
ARQILVSELALAEKTNEDKAEALL-----DE-V-LTT-----------------------
-------------------
>gi|504714107|ref|WP_014901209.1| CarD family transcriptional regulator [Desulfosporosinus meridiei]
-M------------------FKVGDKVVYPMHGAGIIESIEEREVL--GEKSQ-YYVMHL
PV--GN--MKLFIPLKNVENLGLRQVISPTMVKDVLEVL-QTK--DTANTL----AWNRR
YRAN-----LEK----IKSGNIFEVAN-VV-RSL-----AQRENE-KG-LSTGEKKMYEN
ACQILISELVLTEGSEEEAVRQWL-----SS-A-LI------------------------
-------------------
>gi|671533504|ref|WP_031517291.1| CarD family transcriptional regulator [Desulfotomaculum alkaliphilum]
-M------------------FKIGDKVVYPMHGAGIIEAIEEKEVL--GEKRK-YYILRL
PV--GD--MKVMIPINHSGNTGLREVVDDNGVQRVMKIL-REE--TTAMSS----NWNRR
YRAN-----LEK----IKSGDIFEVAE-VV-RNL-----IKRDQE-KG-LSSGERKMLEN
ARQILVSELVLAAELEEDKAVSMI-----EG-A-LA------------------------
-------------------
>gi|546155073|ref|WP_021797151.1| hypothetical protein [Propionibacterium acidifaciens]
-MD-----------------YAVGETVVYPNHGAAVVESTETRTVK--GEDRL-YLVLRI
LG-QSD--LVVRVPADNLDLVGVRDVVDEAGLEKVFSVL-RAP--QVEEPA----NWSRR
YKAN-----VEK----LHSGNVLKVAE-VV-RDL-----WRRERD-RG-LSAGEKRMLAK
ARQILVSELALAEKVEEERAEVML-----DE-V-LAS-----------------------
-------------------
>gi|772551356|ref|WP_045250651.1| CarD family transcriptional regulator [Microbacterium azadirachtae]
-ML-----------------FEVGETVVYPHHGAATIIEVKDRVIK--GETKK-YLKLN-
VT-QGD--LIIEVPAENVDLVGVRDVIGQEGLDRVFEVL-RAP--FTEEPT----NWSRR
YKAN-----LEK----LASGDVIKVSE-VV-RDL-----WRRDQD-RG-LSAGEKRMLAK
ARQILTSELALAEKIDEEKAGSLL-----DE-V-LAS-----------------------
-------------------
>gi|503303420|ref|WP_013538081.1| transcriptional regulator [Thermovibrio ammonificans]
-------------------MFKVGDKVAYPPHGVGVIESTEVRVVG--GKEVT-YYRITL
LG--KN--MSILIPEVGLESSGVRPVLSEEEIEEVFSYL-AEK--PTNISE----KWTIR
HRLN-----VDR----LKTGNIRELAT-VV-RNL-----SYRSKD-KE-LSYSEKRMFEE
AFSKLAEEIALSLGEPVRKVKQRI-----RK-I-LKEAQKS-------------------
-------------------
>gi|491417322|ref|WP_005275124.1| transcriptional regulator [Arthrobacter crystallopoietes]
-MV-----------------FEVGETVVYPHHGAAKIEEIKMRTIK--GEEKM-YLKLR-
VA-QGD--LTIEVPAENVDLVGVRDVVGKEGLEHVFDVL-RAE--FTEEPT----NWSRR
YKAN-----LEK----LASGDVIKVAE-VV-RDL-----WRREQD-RG-LSAGEKRMLAK
ARQILISELALAEKTDEDKAAAVL-----DE-V-LAS-----------------------
-------------------
>gi|648435117|ref|WP_026126868.1| CarD family transcriptional regulator [Nocardiopsis xinjiangensis]
-MA-----------------FKVGDTVVYPHHGAARIEAIETRTIK--GEDRT-YLVLR-
VD-KGD--LTVRVPAENAQDVGVRDVVGQDGLDKVFEVL-RAP--HTEEPT----NWSRR
YKAN-----LEK----LASGDVNKVAE-VV-RDL-----WRRDKE-RG-LSAGEKRMLAK
ARQILVSELALAEKTNEDKAEALL-----DE-V-LTT-----------------------
-------------------
>gi|503535689|ref|WP_013769765.1| MULTISPECIES: CarD family transcriptional regulator [Cellulomonas]
-MT-----------------FTVGETVVYPHHGAALIEEIKTRTIR--GEDKI-YLKLK-
VA-QGD--LTIEVPAENVDLVGVRDVVGQEGLDRVFEVL-RAP--YTEEPT----NWSRR
YKAN-----LEK----LASGDVIKVAE-VV-RDL-----SRRDAD-RG-LSAGEKRMLAK
ARQILVSELALAEHTEEEKAEAIL-----DE-V-LAS-----------------------
-------------------
>gi|663160538|ref|WP_030199704.1| MULTISPECIES: CarD family transcriptional regulator [Actinobacteria]
-MV-----------------FKVGETVVYPHHGAALIEEINTRTIK--GEDKL-YLKLK-
VA-QGD--LTIEVPAENCDLVGVRDVVGQEGLDRVFEVL-RTP--HTEEPT----NWSRR
YKAN-----LEK----LASGDVIKVAE-VV-RDL-----WRRDQD-RG-LSAGEKRMLAK
ARQILVSELALAEKTDEEKAETIL-----DE-V-LAS-----------------------
-------------------
>gi|517965781|ref|WP_019135989.1| CarD family transcriptional regulator [Cellulomonas massiliensis]
-MT-----------------FTVGETVVYPHHGAALIEEIKTRTIR--GEDKT-YLKLR-
VQ-QGD--LTIEVPAENVDLVGVRDVVNQEGLDRVFEVL-RAP--YTEEPT----NWSRR
YKAN-----LEK----LASGDVIKVAE-VV-RDL-----SRRDAD-RG-LSAGEKRMLAK
ARQILVSELALAEHTEEEKAEAIL-----DE-V-LAS-----------------------
-------------------
>gi|502614141|ref|WP_012851080.1| CarD family transcriptional regulator [Thermomonospora curvata]
-MT-----------------FTVGDTVVYPHHGAARIEAIETRTIK--GEDKT-YLVLK-
VD-KGD--LTVRVPVENVEEVGVRDVVGQEGLEKVFEVL-RAP--YTEEPT----NWSRR
YKAN-----LEK----LASGDVNKVAE-VV-RDL-----WRRDKE-RG-LSAGEKRMLAK
ARQILVSELALAEKTNEDKAEALL-----DE-V-LAG-----------------------
-------------------
>gi|656320915|ref|WP_029252913.1| CarD family transcriptional regulator [Paraoerskovia marina]
-MT-----------------FEVGETVVYPHHGAALIEEVKERTIR--GESKI-YLKLR-
VA-QGD--LTIEVPAENVDLVGVRDVVDREGLDEVFEVL-RAP--YTEEPT----NWSRR
YKAN-----LEK----LASGDVIKVAE-VV-RDL-----SRRDAD-RG-LSAGEKRMLAK
ARQILVSELALAEKTEEDKAEAIL-----DE-V-LAS-----------------------
-------------------
>gi|651282865|ref|WP_026414839.1| CarD family transcriptional regulator [Actinomadura oligospora]
-MT-----------------FQVGDTVVYPHHGAARIEAIETRTIK--GEERT-YLVLK-
VD-KGD--LTVQVPVENVEDVGVRDVVGQEGLEKVFEVL-RAP--YTEEPT----NWSRR
YKAN-----LEK----LASGDVNKVAE-VV-RDL-----WRRDKE-RG-LSAGEKRMLAK
ARQILVSELALAEKTNEDKAEALL-----DE-V-LAS-----------------------
-------------------
>gi|518862078|ref|WP_020017968.1| MULTISPECIES: CarD family transcriptional regulator [Promicromonospora]
-MT-----------------FTVGETVVYPHHGAALIEEIKTRKIR--GEEKM-YLKLK-
VA-QGD--LTIEVPAENVDLVGVRDVVGQEGLDRVFEVL-RAP--YTEEPT----NWSRR
YKAN-----LEK----LASGDVIKVAE-VV-RDL-----SRRDAD-RG-LSAGEKRMLAK
ARQILVSELALAEHTEEEKAEAIL-----DE-V-LAS-----------------------
-------------------
>gi|651271653|ref|WP_026404819.1| CarD family transcriptional regulator [Actinomadura rifamycini]
-MT-----------------FQVGDTVVYPHHGAARIEAIETRTIK--GEEKT-YLVLK-
VD-KGD--LTVQVPVENVEDVGVRDVVGQEGLEKVFEVL-RAP--YTEEPT----NWSRR
YKAN-----LEK----LASGDVNKVAE-VV-RDL-----WRRDKE-RG-LSAGEKRMLAK
ARQILVSELALAEKTNEDKAEALL-----DE-V-LAG-----------------------
-------------------
>gi|516217274|ref|WP_017621237.1| CarD family transcriptional regulator [Nocardiopsis gilva]
-MT-----------------FKVGDTVVYPHHGAARIEAIETRAIK--GEDRT-YLVLR-
VD-KGD--LTVRVPAENAQDVGVRDVVGQEGLDRVFEVL-RAP--HTEEPT----NWSRR
YKAN-----LEK----LASGDVNKVAE-VV-RDL-----WRRDRE-RG-LSAGEKRMLAK
ARQILVSELALAEKTNEDKAEALL-----DE-V-LTN-----------------------
-------------------
>gi|502172862|ref|WP_012725814.1| CarD family transcriptional regulator [Beutenbergia cavernae]
-MT-----------------FNVGETVVYPHHGAALIEEISTRVIR--GEEKL-YLRLR-
VA-QGD--LTIEVPAENVDLVGVRDVVGKEGLDKVFEVL-RAP--YTEEPT----NWSRR
YKAN-----VEK----IASGDVIKVAE-VV-RDL-----SRRDQD-RG-LSAGEKRMLAR
ARQILVSELALAEKTEEDRAEAIL-----DE-V-LAS-----------------------
-------------------
>gi|545325644|ref|WP_021599843.1| CarD family transcriptional regulator [Actinomadura madurae]
-MT-----------------FQVGDTVVYPHHGAARIEAIETRTIK--GEDRT-YLVLK-
VD-KGD--LTVRVPVENVEDVGVRDVVGQDGLEKVFEVL-RAP--YTEEPT----NWSRR
YKAN-----LEK----LASGDVNKVAE-VV-RDL-----WRRDKE-RG-LSAGEKRMLAK
ARQILVSELALAEKTNEDKAEALL-----DE-V-LAS-----------------------
-------------------
>gi|517486854|ref|WP_018657431.1| CarD family transcriptional regulator [Actinomadura flavalba]
-MT-----------------FQVGDTVVYPHHGAARIEAIETRTIK--DQERI-YLVLK-
VD-KGD--LTVRVPVENVEEVGVRDVVGQEGLEKVFEVL-RAP--YTEEPT----NWSRR
YKAN-----LEK----LASGDVNKVAE-VV-RDL-----WRRDKE-RG-LSAGEKRMLAK
ARQILVSELALAEKTNEDKAEALL-----DE-V-LAS-----------------------
-------------------
>gi|518462591|ref|WP_019632798.1| CarD family transcriptional regulator [Actinomadura atramentaria]
-MT-----------------FQVGDTVVYPHHGAARIEAIETRTIK--DQERI-YLVLK-
VD-KGD--LTVRVPVENVEEVGVRDVVGKEGLEKVFEVL-RAP--YTEEPT----NWSRR
YKAN-----LEK----LASGDVNKVAE-VV-RDL-----WRRDKE-RG-LSAGEKRMLAK
ARQILVSELALAEKTNEDKAEALL-----DE-V-LAS-----------------------
-------------------
>gi|749687396|ref|WP_040283278.1| CarD family transcriptional regulator [Tessaracoccus sp. SIT6]
-MT-----------------FSIGETVVYPNHGTAVIEDIENRTIK--GEDKL-FLVLRV
LG-QND--LVIRVPSDNLDLVGVRDVVDQEGLEKVFDVL-RAE--QCEEPA----NWSRR
FKAN-----MEK----LHSGNVIKVSE-VV-RDL-----WRRDRD-KG-LSAGEKRMLAK
ARSILVAELALAEDVDEEKAESLL-----DE-V-LAS-----------------------
-------------------
>gi|739076112|ref|WP_036947308.1| CarD family transcriptional regulator [Promicromonosporaceae bacterium W15]
-MT-----------------FTVGETVVYPHHGAALIEEIKTRTIR--GEDKL-YLKLR-
VA-QGD--LTIEVPAENVDLVGVRDVVGQEGLDKVFEVL-RAP--YTEEPT----NWSRR
YKAN-----LEK----LASGDVIKVAE-VV-RDL-----SRRDAD-RG-LSAGEKRMLAK
ARQILVSELALAEHTEEEKAEAIL-----DE-V-LAS-----------------------
-------------------
>gi|654579076|ref|WP_028046210.1| CarD family transcriptional regulator [Cellulomonas sp. URHE0023]
-MT-----------------FTVGETVVYPHHGAALIEEIKTRTIR--GEDKL-YLKLK-
VA-QGD--LTIEVPAENVDLVGVRDVVGQEGLDRVFEVL-RAP--YTEEPT----NWSRR
YKAN-----LEK----LASGDVIKVAE-VV-RDL-----SRRDAD-RG-LSAGEKRMLAK
ARQILVSELALAEHTEEEKAEAIL-----DE-V-LAS-----------------------
-------------------
>gi|491206655|ref|WP_005064991.1| MULTISPECIES: CarD family transcriptional regulator [Mycobacterium]
-MI-----------------FKVGDTVVYPHHGAALIEAIETRTIK--GEQKE-YLVLK-
VA-QGD--LTVRVPAENAEYVGVRDVVGREGLDTVFQVL-RAP--HTEEPT----NWSRR
FKAN-----QEK----LASGDVKKVAE-VV-RDL-----WRREQE-RG-LSAGEKRMLAK
ARQILVGELALAENTNAAKADTIL-----DE-V-LAAAS---------------------
-------------------
>gi|663134254|ref|WP_030175092.1| CarD family transcriptional regulator [Spirillospora albida]
-MT-----------------FQVGDTVVYPHHGAARIEAIETRTIK--DVEKT-YLVLK-
VD-KGD--LTVRVPVENVEDVGVRDVVGQEGLDKVFEVL-RAP--YTEEPT----NWSRR
YKAN-----LEK----LASGDVNKVAE-VV-RDL-----WRRDKE-RG-LSAGEKRMLAK
ARQILVSELALAEKTNEDKAEALL-----DE-V-LAS-----------------------
-------------------
>gi|651431659|ref|WP_026531267.1| CarD family transcriptional regulator [Arthrobacter sanguinis]
-MV-----------------FEVGETVVYPHHGAAKIEEIKMRTIR--GEEKM-YLKLR-
VE-RDD--LTIEVPAENVDLVGVRDVVGKEGLEHVFDVL-RAE--FAEEPT----NWSRR
YKAN-----GEK----IASGDVIKVAE-VV-RDL-----WRRDHG-RG-LSAGEKRMLAR
ARQILISELALAKKTDEEKAESVL-----DE-V-LAS-----------------------
-------------------
>gi|503171773|ref|WP_013406434.1| CarD family transcriptional regulator [Halanaerobium hydrogeniformans]
-M------------------YKIGDKVVYPNHGAGTIVGIETKTIL--DEKKK-YYIMKL
PI--GE--MKVMIPVDKIDKIGIRDVISEEKANDVFKLL-NGE--KSKMSQ----NWNRR
YRAN-----QEK----LKTGDIFEVAE-VV-RNL-----SIRDRE-KG-LSTGEKKMLSN
ARKILISELVLAKDMDEEEIAEKM-----DD-L-F--ILDEEDLEA--------------
-------------------
>gi|493466739|ref|WP_006421912.1| CarD family transcriptional regulator [delta proteobacterium NaphS2]
-------------------MFQVGDLAVYPAHGVGVIEKIESQEIS--GCKQD-FYVMRI
LD--ND--MIIMIPTTNVDHVGLRDIIPKTELPKLFSIL-KKR--DV-T-LDS-QTWNRR
YREY-----MEK----IKTGSVFEVAE-VY-RDL-----LILRYD-KE-LSFGERKMLDT
ARTLLVKEISLAKEITESQVESDL-----DR-M-FS------------------------
-------------------
>gi|739181495|ref|WP_037045267.1| CarD family transcriptional regulator [Pseudonocardia autotrophica]
-MV-----------------FKVGETVVYPHHGAALIEAIETRTIK--GEERK-YLVLK-
VA-QGD--LTVRVPAENAEVVGVRDVVGQEGLDRVFEVL-RTP--HTEEPT----NWSRR
YKAN-----LEK----LASGDVNKVAE-VV-RDL-----WRREKD-RG-LSAGEKRMLAK
ARQILVSELALAEGTDEERAEALL-----DE-V-LATT-NA-------------------
-------------------
>gi|766666003|ref|WP_044825882.1| CarD family transcriptional regulator [Clostridium aceticum]
-M------------------FNIGDKIAYPIHGAGIIEAIEEREIL--GKSRK-YYIMRM
PL--NN--MKVMIPLDNVEDIGIRSVISLKEVEQVMAVL-ASD--VTKMPQ----NWNRR
YRAN-----MDR----IKSGDIYEVAE-VV-RNL-----MLRDRE-KT-LSTGERKILNN
ARQILLSELILAADMEEAEVVQLI-----EK-V-VK------------------------
-------------------
>gi|654856834|ref|WP_028309175.1| CarD family transcriptional regulator [Desulfitibacter alkalitolerans]
-M------------------FKVGDKVVYPMHGAGIIESIEEKEVL--GEKRS-YYIMKI
PI--GD--MKVMVPMDNVQDIGLRQVIDTQEMSEVIGIL-QDK--NSTMNV----SWNKR
YRAN-----MDK----IKSGNIFEVAE-VV-RNL-----TIRDKD-KG-LSTGERKMLEN
AKRILISELVLVKNIAEDQVEDLL-----HK-V-LA------------------------
-------------------
>gi|539397127|ref|WP_021010726.1| MULTISPECIES: CarD family transcriptional regulator [Agrococcus]
-MN-----------------FEVGETVVYPHHGAATITEVKVRKIK--GVETT-YLKLNV
AQ--GG--LTIEVPAQNVDMVGVRDVIGEEGLDKVFEVL-RAD--FTEEPT----NWARR
YKAN-----VEK----LASGDVIKVSE-VV-RDL-----SRRDQD-RG-LSAGEKRMLAK
ARQILVSELALAEHTDEDAAAARL-----DE-A-LAPAS---------------------
-------------------
>gi|503605646|ref|WP_013839722.1| CarD family transcriptional regulator [Isoptericola variabilis]
-MT-----------------FTVGETVVYPHHGAALIEEIKTRKIR--GEEKM-YLKLK-
VA-QGD--LTIEVPAENVDLVGVRDVVDQQGLDKVFEVL-RAP--YTEEPT----NWSRR
YKAN-----LEK----LASGDVIKVAE-VV-RDL-----SRRDAD-RG-LSAGEKRMLAK
ARQILVSELALAEHTEEDKAEAIL-----DE-V-LAS-----------------------
-------------------
>gi|551250227|ref|WP_022870506.1| CarD family transcriptional regulator [Yaniella halotolerans]
------------------MRLTLGKFVVHPQHGPAEVVERKTRKVK--GEDVE-YVVLEV
ED--QR--LQIAVPEDSLSEIGVRDLASHTRLRKLMSLL-AKT--GDKLEK----QWSRR
LKAL-----REK----LATGDLDNVAE-VA-RDL-----YRRQQE-KD-LSMAERNLYQE
AKDMVVSEVALVLDVDHEEAEKTI-----DG-A-IDGVPLTRLGLDRGKDKK--------
-------------------
>gi|663098921|ref|WP_030144079.1| CarD family transcriptional regulator [Oerskovia turbata]
-MT-----------------FTVGETVVYPHHGAAKIEEIKTRTIR--GEDKI-YLKLK-
VA-QGD--LTIEVPADNVDLVGVRDVVGQEGLDKVFEVL-RAP--YTEEPT----NWSRR
YKAN-----LEK----LASGDVIKVAE-VV-RDL-----SRRDAD-RG-LSAGEKRMLAK
ARQILVSELALAEHTEEDKAEAIL-----DE-V-LAS-----------------------
-------------------
>gi|551264576|ref|WP_022884783.1| CarD family transcriptional regulator [Glaciibacter superstes]
-MK-----------------LVIGETLVYPHHGAVTITELTTRTIK--GEKKK-FMTLNV
HT--SE--LMIQLPVDNIELVGVRDVIDADGVKAVYAVL-TEE--FVEESG----NWSRR
YKAN-----QEK----MASGSVYRVAE-VV-RDL-----WRRDQD-KG-VSAGEKRMLEK
ARQILVSELALAQALTDDEASVLL-----IE-V-LQ----------SDVVA---------
------------SEPAAV-
>gi|647375776|ref|WP_025779034.1| MULTISPECIES: CarD family transcriptional regulator [Brevibacterium]
-MS-----------------FQVGDTVVYPHHGAATIQEIKKRAIK--GEEKL-YLKLQV
AH--GD--LVIEVPAENCDLVGVRDVVGEEGVEKVFNVL-RAE--FVEEPA----NWSRR
YKAN-----VEK----LQSGDVIKVAE-VV-RDL-----WRREQD-RG-LSTGEKRMLSK
ARQILVSELALAEKKEESEAEALL-----DE-V-LAS-----------------------
-------------------
>gi|497432603|ref|WP_009746801.1| CarD family transcriptional regulator [Actinomyces sp. oral taxon 170]
-MT-----------------YEVGETVVYPHHGAARIIDIRQRKVR--GEEKT-YLQLEV
AQ--GD--LTILVPAESVELIGVRDVVDETGLEKVFEVL-RAP--LTEEPT----NWSRR
FKAN-----QEK----IASGDVIKVAE-VV-RDL-----SRRDTD-RG-LSAGEKRMLAK
ARQILVSELALAQKTPEDEAESRL-----DE-V-LAS-----------------------
-------------------
>gi|652523311|ref|WP_026917435.1| CarD family transcriptional regulator [Gordonia shandongensis]
-MN-----------------FKVGDTVVYPHHGAARVEDIVVRSIK--GEDVE-YLVLKV
SD--GD--MTVQIPSSKLDYVGVRDVVGQEGLDQVFEVL-RAP--HTEEPT----NWARR
FKAN-----QEK----LISGDIIKVAE-IV-RDL-----WRREQD-RG-LSAGEKRMLTR
ARRVLVDELSLAQHTNDEKADSML-----DE-I-LATAS---------------------
-------------------
>gi|493595258|ref|WP_006548017.1| CarD family transcriptional regulator [Actinomyces urogenitalis]
-MT-----------------FEVGETVVYPHHGAARIIDIRQRKVR--GEEKT-YLQLEV
AQ--GD--LTILVPAESVDYIGVRDVVDAAGLEKVFDVL-RAP--LTEEPT----NWSRR
FKAN-----QEK----IASGDVIKVAE-VV-RDL-----SRRDTD-RG-LSAGEKRMLSK
ARQILVSELALAEKTEEEAAESKL-----DE-V-LASGTAA-------------------
-------------------
>gi|820818555|ref|WP_046771200.1| CarD family transcriptional regulator [Jiangella alkaliphila]
-MT-----------------FKVGETVVYPHHGAALIEAIESRVIK--GEERQ-YLVLK-
VT-QGD--LTVRVPADNVDLVGVRDVVNQEGLDRVFEVL-RLP--HTEEPT----NWSRR
YKAN-----LEK----LASGDVIKVAE-VV-RDL-----WRRERD-RG-LSAGEKRMLAK
ARQVLVSELALAENTNEDKAETLL-----DE-V-LAG-----------------------
-------------------
>gi|548187789|ref|WP_022408694.1| CarD family transcriptional regulator [Clostridium sp. CAG:354]
-M------------------FNVGDKIVYPMHGAGVIDAIEEKDIL--GEKQA-YYILKM
P---GE--VKVMVPTAKAEEIGVRSIIDKSSAEKVFRVL-ESD--ETEMSM----NWNKR
YRDN-----MDK----MKSGDIYKVAD-VV-RNL-----SFKQKE-KG-LSTGEKKMLNN
AKQILVSELVLTEHATQDEIEQMV-----DS-K-ISTSYEEYKVDSNISASDISSDIVSK
FIPFNSGDINKKASND---
>gi|497569455|ref|WP_009883639.1| CarD family transcriptional regulator [Brevibacterium linens]
-MS-----------------FEVGDTVVYPHHGAATIQDIKKRTIK--GEEKL-YLKLQV
AH--GD--LVIEVPAENCDLVGVRDVVGEEGVEKVFNVL-RAE--FVEEPT----NWSRR
YKAN-----LEK----LQSGDVIKVAE-VV-RDL-----WRREQD-RG-LSTGEKRMLSK
ARQILVSELALAEKKEESEAEAIL-----DE-V-LAS-----------------------
-------------------
>gi|495202467|ref|WP_007927253.1| CarD family transcriptional regulator [Janibacter hoylei]
-MV-----------------FKVGETVVYPHHGAALIEEIKIRKIK--GEDKQ-YLKLK-
VA-QGD--LTIEVPAENCDLVGVRDVVGKEGLDRVFEVL-RTP--HAEEPT----NWSRR
YKAN-----LEK----LASGDVIKVAE-VV-RDL-----WRREKD-RG-LSAGEKRMLAK
ARQILVSELALAEKTDEDKAEVIL-----DE-V-LAS-----------------------
-------------------
>gi|636805140|ref|WP_024331977.1| CarD family transcriptional regulator [Actinomyces neuii]
-MT-----------------FEVGETVVYPHHGAAVIEDVSTRMLK--GEEKL-YLTLRV
AQ--GD--LTIQVPAENCEMVGVRDVVDQKGLKEVHQVL-MEQ--NTEEPT----NWSRR
YKAN-----VEK----IATGDIVRVAE-VV-RDL-----SRRDNE-KG-LSAGEKRMLAK
ARQILISELALARDTNEEEATAQL-----DK-I-LAESDPTLQAQAKEEAK---------
---------------E-EE
>gi|780201594|ref|WP_045514705.1| CarD family transcriptional regulator [bacterium UASB14]
-------------------MFNVGDKVVYPSHGVGRIEAIEEKEVA--GQKIK-CYVLSI
IG--KE--LKIIVPMFNAQKVGLRQIIQEDEVEKVFDIL-RDE--INNM---P-PKWNKR
YTFN-----LDK----IRTGSIYEIAE-VF-KNL-----TRLGQR-KE-LSFGERKMLDS
TKELIVIEIAHSKKIGTSQAENLI-----NA-C-CVAA----------------------
-------------------
>gi|872703566|ref|WP_048555220.1| CarD family transcriptional regulator [Tetrasphaera japonica]
-MV-----------------FKVGETVVYPHHGAARIEEIKTRTIR--GEEKL-YLTLK-
VA-QGD--LTIEVPADNCEDIGVRDVVGQEGLDKVFEVL-RAA--YTEEPT----NWSRR
YKAN-----LEK----LASGDVIKVAE-VV-RDL-----WRRDKD-RG-LSAGEKRMLAK
ARQILVSELALAEKTNEDKAEAIL-----DE-V-LAS-----------------------
-------------------
>gi|515744992|ref|WP_017177592.1| CarD family transcriptional regulator [Actinomyces timonensis]
-MT-----------------LEVGETVVYPHHGAARIIDIRQRKVK--GEEKT-YLQLEV
AQ--GD--LTILVPAESVELIGVRDVVDEKGLEKVFEVL-RAP--FTEEPT----NWSRR
FKAN-----QEK----IASGDVIKVAE-VV-RDL-----SRRDTD-RG-LSAGEKRMLSK
ARQILVSELALAQKTPEDEAESRL-----DE-V-LAAGAAA-------------------
-------------------
>gi|547932978|ref|WP_022334833.1| CarD family transcriptional regulator [Clostridium sp. CAG:452]
-M------------------FNVGDKVVYPMHGAGTIEGIEEKDIL--GEKQA-YYIIKM
P---GE--VKVMVPTAKAEGIGVRDIIDKETAGKVFKVL-ETD--STQMDM----NWNKR
YRDN-----MEK----MKSGDAYEIAD-VV-RNL-----SFKQKE-KG-LSTGEKKMLLN
AKQILVSELTLAENSNKDQMEELI-----NN-T-INNSFAEYSKTINSNEPHNV---VKT
FIPFNGAD-TNNITDVK--
>gi|499881383|ref|WP_011562117.1| MULTISPECIES: CarD family transcriptional regulator [Mycobacterium]
-MI-----------------FKVGDTVVYPHHGAALIEAIETRTIK--GEQKE-YLVLK-
VA-QGD--LTVRVPADNAEYVGVRDVVGQEGLDKVFQVL-RAP--HTEEPT----NWSRR
YKAN-----LEK----LASGDVNKVAE-VV-RDL-----WRRDQE-RG-LSAGEKRMLAK
ARQILVGELALAENVEDEKATIIL-----DE-A-LAAAS---------------------
-------------------
>gi|502902412|ref|WP_013137388.1| CarD family transcriptional regulator [Segniliparus rotundus]
-MN-----------------FKIGDTVVYPHHGAALVEAIEVRTIK--GVEKE-YLVLKV
GH--GD--LTVRVPAENAEYIGIRDVVSDEGLDKVFNVL-RDV--HTEEPT----NWSRR
YKAN-----IEK----LASGDVHKVAE-VV-RDL-----WRREQG-RG-LSAGEKRLLAK
ARQVLVGELALAESSDDAKAEGLL-----DE-V-LAQAS---------------------
-------------------
>gi|489610252|ref|WP_003514693.1| CarD family transcriptional regulator [Ruminiclostridium thermocellum]
-M------------------YNIGDKIVYPMHGAGVIESIEEREIL--GKKQS-YYVVKI
PI--GE--MKVLIPIKNVDGIGIREVISEEDADKVFLIL-KNK--ALPSNT----NWNKR
YREN-----MSK----IKSGNIFEVAD-VV-RCL-----MLRDKL-KG-LSTGEKKMLNS
AKQILISELVLAKNMNPMEIEGMI-----DK-Y-IS------------------------
-------------------
>gi|759400343|ref|WP_043124850.1| CarD family transcriptional regulator [Sinomonas sp. MUSC 117]
-MV-----------------FEVGETVVYPHHGAAKIEEIKMRTIK--GEEKM-YLKLK-
VA-QGD--LTIEVPAENVDLVGVRDVVGKEGLEHVFDVL-RAE--FTEEPT----NWSRR
YKAN-----LEK----LASGDVIKVAE-VV-RDL-----WRRDQD-RG-LSAGEKRMLAK
ARQILISELALAEKTDEEQAASVL-----DE-V-LAS-----------------------
-------------------
>gi|736120936|ref|WP_034252618.1| CarD family transcriptional regulator [Bifidobacterium crudilactis]
-MA-----------------YNVGDMVVYPRHGAAKVEAITERTVK--GITRE-YIQLSV
LS-SDG--LVINVPVDNAKKVGVRDIVGAREVAKVFEIL-RTP--IIEKEM----NWSRR
YKLN-----VEK----IATGDVNKIAE-VV-RDL-----AQRDVDEHG-LSAGEKRMLTK
ARSILTSEIALSEGLGEEEAQHLL-----DV-N-LGYVDPEPGDEKHHSKTPK----EPA
TETLARLDAESKKSKK---
>gi|494893798|ref|WP_007619843.1| hypothetical protein [Gordonia soli]
-MN-----------------FKVGDTVVYPHHGAARVEDIVTRTIK--GEQIE-YLVLKV
TD--GD--MTVQIPSTKLEYVGVRDVVGQEGLAEVFEVL-RAP--HTEEPT----NWARR
FKAN-----QEK----LISGDIIKVAE-IV-RDL-----WRREQD-RG-LSAGEKRMLTR
ARRVLVDELSLAQSTDNEKATSIL-----DE-V-LAAAS---------------------
-------------------
>gi|648426528|ref|WP_026118279.1| CarD family transcriptional regulator [Nocardiopsis salina]
-MA-----------------FKVGDTVVYPHHGAARIEAIETRTIK--GEDRT-YLVLR-
VD-KGD--LTVRVPAESAQDVGVRDVVGQDGLDKVFEVL-RAP--HTEEPT----NWSRR
YKAN-----LEK----LASGDVNKVAE-VV-RDL-----WRRDKE-RG-LSAGEKRMLAK
ARQILVSELALAERTNEDKAEALL-----DE-V-LTT-----------------------
-------------------
>gi|516878123|ref|WP_018143561.1| CarD family transcriptional regulator [Alloscardovia criceti]
-MD-----------------YKVGDTVVYPRHGAARIEEISDRELR--GQTKK-YLKLSV
LS-SDG--LVINVPADTVEELGVRDIVDAVAVAKVFEIL-RTP--IVEEKT----NWSRR
YKLN-----QEK----IASGDVNKVAE-VV-RDL-----AQRDDNDHG-LSAGEKRMLSR
ARTILTSEIALSEKLEEEEAQRLL-----DV-N-LGYEKPRPGDEKHHAMAPE----EPA
DMTLQRVEAEAKASKKK--
>gi|504366753|ref|WP_014553855.1| CarD family transcriptional regulator [Halanaerobium praevalens]
-M------------------YKIGDKVVYPNHGAGTIVGIDTKTIL--DEKKE-YYIMKL
PI--GE--MKVMIPVDKIDKIGIRDVISEEKADEVFELL-DGE--KSKMSQ----NWNRR
FRAN-----QEK----LKTGDIFEVAE-VV-RNL-----SIRDRD-KG-LSTGEKKMLSN
ARQILISELVLAKDMDEESVSEKM-----DD-L-F--TLSEEEVDSEN------------
-------------------
>gi|517016856|ref|WP_018214424.1| CarD family transcriptional regulator [Desulfitobacterium hafniense]
-M------------------FDIGDRVVYPMHGAGVIEAIEEREVL--GESHQ-YYVMNI
PV--GN--MKVYIPLKNVNQLGIRGVISSAEVPQVLKIL-ENE--STLPAL----AWNRR
YRAN-----MDR----IKSGDIYSVAE-VV-RSL-----SQRDRE-KG-LSTGEKKMYDN
AYQILVSELILAEGVQADEMSERI-----KG-L-LA------------------------
-------------------
>gi|545376333|ref|WP_021618506.1| hypothetical protein [Alloscardovia omnicolens]
-MD-----------------YKVGDTVVYPRHGAARIEEIAERELR--GETKT-YLKLSV
LS-SDG--LIINVPADTVEQLGVRDIVDAVAVAKVFEIL-RTP--IVEEKT----NWSRR
YKLN-----QEK----IASGDVNKVAE-VV-RDL-----AQRDDNDHG-LSAGEKRMLSR
ARTILTSEIALSEKLEEEEAQRLL-----DV-N-LGYEQPQPGDEKHHAQAPE----EPA
DATLRRVEAEEVAKKKKK-
>gi|640599492|ref|WP_025028129.1| CarD family transcriptional regulator [Bacillus mannanilyticus]
-M------------------FDIGDKVVYPMHGAGVIEGIEEKEIL--GQKKK-YFVMRM
PI--GD--MKVMIPMENVNHIGLRQVVENEAINRVMDIL-GEQ--EQDLAT----NWNQR
YRAN-----MDK----IKSGDIYEVAG-VV-RSL-----MIRDRA-KG-LSTGERKMLDQ
AKQILISEMALVQNLESKEVFTLL-----DG-L-IK--ERDASM----------------
-------------------
>gi|750081633|ref|WP_040386317.1| hypothetical protein [Citricoccus sp. CH26A]
------------------MQLTPGKLVVHPHHGPATVTNTFQRTVK--GAEVT-YIELTI
RS--NN--LVVSIPEARVEEIGVREVYDRAHLRRLLEVV-QEP--TGVEEK----QWSRR
MKAN-----QEK----VASGLLEQIAE-VV-RDL-----GRRRDT-KG-LSMAEKDMFRN
AQAPLVAEVALALEITEDEATEVL-----EA-V-ANGASLDELGFAENTADAEPALA---
-------------------
>gi|551306027|ref|WP_022925970.1| CarD family transcriptional regulator [Serinicoccus marinus]
-MT-----------------FKVGETVVYPHHGAALIEEMKTRTIK--GEEKL-YLKLK-
VA-QGD--LTIEVPADNCDLVGVRDVVGKEGLDKVFAVL-RAE--HTEEPT----NWSRR
YKAN-----LEK----LASGDVIKVAE-VV-RDL-----WRREKD-RG-LSTGEKRLLSK
ARQILVSELALAEKTNEDTAEATL-----DE-V-LAS-----------------------
-------------------
>gi|497364835|ref|WP_009679048.1| CarD family transcriptional regulator [Gordonia neofelifaecis]
-MN-----------------FKVGDTVVYPHHGAARVEDIVIRTIK--GEEIE-YLVLKV
AD--GD--MTVQIPSSKLEYVGVRDVVGQEGLDQVFQVL-RAP--HTEEPT----NWARR
FKAN-----QEK----LISGDIIKVAE-IV-RDL-----WRREQD-RG-LSAGEKRMLTR
ARRVLVDELSLAQHTNDEKADSML-----DE-I-LAAAS---------------------
-------------------
>gi|502890305|ref|WP_013125281.1| MULTISPECIES: CarD family transcriptional regulator [Tsukamurella]
-MI-----------------FKVGDTVVYPHHGAALIEAIEIKTIG--GRERE-YLVLK-
VA-QGD--LTVKVPAENAEVVGVRDVVGQEGLDKVFQVL-RAP--HTEEPT----NWSRR
YKAN-----LEK----LASGDVNKVAE-VV-RDL-----WRREQD-RG-LSAGEKRMLTK
ARQILVGELALAEATDDGKAESLL-----DE-A-LAAAS---------------------
-------------------
>gi|495652868|ref|WP_008377447.1| hypothetical protein [Gordonia malaquae]
-MN-----------------FKVGDTVVYPHHGAARIENIVVRTIK--GEEVE-YLVLKV
AD--GD--MTVQIPSSKLEYVGVRDVVGEEGLDEVFQVL-RAP--NVEEPT----NWARR
FKAN-----QEK----LNSGDIIKVAE-IV-RDL-----WRREQD-RG-LSAGEKRMLTR
ARRVLVDELSLARNTDDEKADSIL-----DE-I-LAAAS---------------------
-------------------
>gi|654875175|ref|WP_028327145.1| CarD family transcriptional regulator [Dermatophilus congolensis]
-MT-----------------FKVGETVVYPHHGAALIEEIKTRTIK--GEERL-YLVLK-
VA-QGD--LTIEVPAENCDLVGVRDVVGQEGLEHVFEVL-RST--QGEEPA----NWSRR
YKAN-----LEK----LASGDVNRVAE-VV-RDL-----WRREHG-KG-LSAGEKRMLAK
ARQILVSELALAEKTDEEHAESML-----DE-V-LTS-----------------------
-------------------
>gi|653813195|ref|WP_027691451.1| CarD family transcriptional regulator [Rathayibacter toxicus]
-MT-----------------FEVGETLVYPHHGAVTITGLEKRSVK--GVEKT-FMTMNV
HT--SE--LTITLPVENAELVGVREIIDDAGVQAVYDVL-RSD--VAEEAS----NWSRR
FKAN-----QEK----MASGSVYRVSE-VV-RDL-----WRREQA-GG-VSAGEKRMLLK
ARQILVSELSLALKASDEEASATL-----DE-V-LA----------SAI-----------
-------------------
>gi|488117959|ref|WP_002189356.1| hypothetical protein [Leptospira interrogans]
MAAKK---------KNSEIEHKVGDYVVYPIHGVGEILEISKKNIL--GKKKD-CYVLEI
QG--SK--MKVMIPVDKAEQVRIRPIIDKKEIKKVIALL-KKD--EVDT---E-EDWKIR
YQNN-----LNK----IKSGSIYEVGE-VC-RNL-----FRRASG-KE-LSIMERKFYES
AYNLVKMEVALSKGVTQEEAGNLV-----SD-V-LAST---LSPSEK------K------
------AE------EE---
>gi|547741733|ref|WP_022155205.1| CarD family transcriptional regulator [Firmicutes bacterium CAG:145]
-M------------------FSVGSKIVHPMHGAGIIQKIEEKKIL--GEVKQ-YYILKL
PC--ND--MNVMIPVDSEQSVGIREIVDESAVRSAIEIL-RED--STAMDR----NWNRR
YREN-----MQK----LKTGDILVVAE-VV-RNL-----IRAGRQ-KS-LSAGETKMLNN
AKQILVSEIILSCNISKADAERLI-----ED-A-V-------------------------
-------------------
>gi|497303438|ref|WP_009617655.1| CarD family transcriptional regulator [Desulfosporosinus sp. OT]
-M------------------FKVGDKVVYPMHGAGIIESIEEREVL--GEIRQ-YYVMHL
PV--GN--MKLFIPLNNVENLGLRQVISPTMVKDVLEVL-RTK--DTAATL----AWNRR
YRAN-----LEK----IKSGNIFEVAN-VV-RSL-----AQRDNE-KG-LSTGEKKMYEN
ACQILISELVLTEGSEEAAVRQWL-----SK-A-LIL-----A-----------------
-------------------
>gi|516470089|ref|WP_017858552.1| transcriptional regulator [Leptospira interrogans]
MAAKK---------KNSEIEHKVGDYVVYPIHGVGEILEISKKNIL--GKKKD-CYVLEI
QG--SE--MKVMIPVDKAEQVRIRPIIDKKEIKKVIALL-KKD--EVDT---E-EDWKIR
YQNN-----LNK----IKSGSIYEVGE-VC-RNL-----FRRASG-KE-LSIMERKLYES
AYNLVKMEVALSKGVTQEEAGNLV-----SD-V-LAST---LSPSEK------K------
------AE------EE---
>gi|771605329|ref|WP_045216336.1| CarD family transcriptional regulator [Desulfobulbus alkaliphilus]
-------------------MFSVDELVVYPAQGVGKVEKIEEQDVG--GVKTK-LYIVRI
LS--NN--VTLMVPVSNAENVGLRPVSDEKMGLNILNYL-EDR--SDFTGYSG-QNWNRR
YREY-----SDK----LKSHNLYDVAY-VL-KEL-----FLISKD-KE-LSFGERRLLEQ
AMGLITMELSYALSVDQSQAKSKV-----EE-L-FADVMIQEEEQETQEENAEE------
------PK------KSKQ-
>gi|759732607|ref|WP_043443336.1| CarD family transcriptional regulator [Arthrobacter sp. L77]
-MV-----------------FEVGETVVYPHHGAAKIEEIKMRVVK--GEEKM-YLKLK-
VA-QGD--LTIEVPAENVDLVGVRDVVGKEGLEHVFDVL-RAE--FTEEPT----NWSRR
YKAN-----LEK----LASGDVIKVAE-VV-RDL-----WRRDHD-RG-LSAGEKRMLAK
ARQILISELALAEKTDEEKAASVL-----DE-V-LAS-----------------------
-------------------
>gi|500009874|ref|WP_011690592.1| MULTISPECIES: CarD family transcriptional regulator [Arthrobacter]
-MV-----------------FEVGETVVYPHHGAAKIEEIKMRTIK--GEEKM-YLKLK-
VA-QGD--LTIEVPAENVDLVGVRDVVGKEGLEHVFDVL-RAE--FTEEPT----NWSRR
YKAN-----LEK----LASGDVIKVAE-VV-RDL-----WRRDHD-RG-LSAGEKRMLAK
ARQILISELALAEKTDEEKAASVL-----DE-V-LAS-----------------------
-------------------
>gi|446651851|ref|WP_000729197.1| MULTISPECIES: transcriptional regulator [Leptospira]
MAAKK---------KNSEIEHKVGDYVVYPIHGVGEILEISKKNIL--GKKKD-CYVLEI
QG--SK--MKVMIPVDKAEQVRIRPIIDKKEIKKVIALL-KKD--EVDT---E-EDWKIR
YQNN-----LNK----IKSGSIYEVGE-VC-RNL-----FRRASG-KE-LSIMERKLYES
AYNLVKMEVALSKGVTQEEAGNLV-----SD-V-LAST---LSPSEK------K------
------AE------EE---
>gi|734920782|ref|WP_034140506.1| CarD family transcriptional regulator [Desulfosporosinus sp. BICA1-9]
-M------------------FKVGDKVVYPMHGAGIIESIEEREVL--GEIRQ-YYVMHL
PV--GN--MKLFIPLSNVENLGLRQVISPAMVKDVLEVL-RTK--DTAATL----AWNRR
YRAN-----LEK----IKSGNIFEVAN-VV-RSL-----SQRDHE-KG-LSTGEKKMYEN
ACQILISELVLTEGSEEAAVRQWL-----ST-A-LV------------------------
-------------------
>gi|749529709|ref|WP_040166232.1| CarD family transcriptional regulator [Microbacterium sp. G3]
-ML-----------------FEVGETVVYPHHGAATITEVKTRVIK--GEEKV-YLKLR-
VT-QGD--LMIEVPADNVDLVGVRDVIGKEGLEKVFDVL-RAP--FTEEPT----NWSRR
YKAN-----LEK----LASGDVIKVSE-VV-RDL-----WRRDQD-RG-LSAGEKRMLAK
ARQILISELALAEKTDEEKASGLL-----DE-V-LAS-----------------------
-------------------
>gi|648574819|ref|WP_026266570.1| MULTISPECIES: CarD family transcriptional regulator [Arthrobacter]
-MV-----------------FEVGETVVYPHHGAAKIEEIKMRTVK--GEEKM-YLKLK-
VA-QGD--LTIEVPAENVDLVGVRDVVGKEGLEHVFDVL-RAE--FTEEPT----NWSRR
YKAN-----LEK----LASGDVIKVAE-VV-RDL-----WRRDHD-RG-LSAGEKRMLAK
ARQILISELALAEKTDEEKAASVL-----DE-V-LAS-----------------------
-------------------
>gi|737942216|ref|WP_035906457.1| CarD family transcriptional regulator [Knoellia subterranea]
-MV-----------------FKVGETVVYPHHGAARIEEINKRTIK--GEEKL-YLKLK-
VA-QGD--LIIEVPAENCDLVGVRDVVDKAGLEKVFDVL-RAP--FAEEPT----NWSRR
FKAN-----LEK----LASGDVIKVAE-VV-RDL-----WRRDKD-RG-LSAGEKRMLSK
ARQILVSELALAEKTDEDKAETIL-----DE-V-LAS-----------------------
-------------------
>gi|501032702|ref|WP_012084764.1| CarD family transcriptional regulator [Kineococcus radiotolerans]
-MA-----------------FTVGETVVYPHHGAALIEEIKTRTIK--GEDKL-YLVLK-
VA-QGD--LTIEVPADNVDLVGVRDVVGREGLDRVFSVL-RTP--YAEEPT----NWSRR
YKAN-----LEK----LASGDVVKVAE-VV-RDL-----WRRDQD-RG-LSAGEKRMLAK
ARQILVSELALAENTNEDKAESLL-----DE-V-LAS-----------------------
-------------------
>gi|516549993|ref|WP_017932955.1| CarD family transcriptional regulator [Nocardioides sp. Iso805N]
-MT-----------------FTVGETVVYPNHGAAVIEDIEMRTIK--GEERQ-YLVLRI
IA-QQD--LVVRVPANNLDLVGVRDVVDRDGLDRVFEVL-RAA--HVEEPT----NWSRR
YKAN-----LEK----LHSGDVMKVAE-VV-RDL-----WRRERD-RG-LSAGEKRMLAK
ARQILVSELALCEHTNEDKAEALL-----DE-V-LAS-----------------------
-------------------
>gi|736604172|ref|WP_034612845.1| CarD family transcriptional regulator [Desulfosporosinus sp. Tol-M]
-M------------------FKVGDKVVYPMHGAGIIESIEEREVL--GEKHQ-YYVMHL
PV--GN--MKLFIPLNNVENLGLRQVISPTMVKDVLEVL-RTK--DTAATL----AWNRR
YRAN-----LEK----IKSGNIFEVAN-VV-RSL-----AQRDNE-KG-LSTGEKKMYEN
ACQILISELVLTEGSEEATVRQQL-----LK-A-LVL-----V-----------------
-------------------
>gi|490591725|ref|WP_004456745.1| hypothetical protein [Leptospira noguchii]
MAAKK---------KNSEIEHKVGDYVVHPIHGVGEILEISKKNIL--GKKKD-CYVLEI
QG--SK--MKVMIPVDKAEQVRIRPIIDKKEIKKVIALL-KKD--EVDT---E-EDWKIR
YQNN-----LNK----IKSGSIYEVGE-VC-RNL-----FRRASG-KE-LSIMERKLYES
AYNLVKMEVALSKGVTQEEAGNLV-----SD-V-LAST---LSPSEK------K------
------AE------EE---
>gi|769943168|ref|WP_045076477.1| CarD family transcriptional regulator [Arthrobacter sp. IHBB 11108]
-MV-----------------FEVGETVVYPHHGAAKIEEIKMRTIK--GEEKM-YLKLK-
VA-QGD--LTIEVPAENVDLVGVRDVVDKAGLEHVFDVL-RAE--FTEEPT----NWSRR
YKAN-----LEK----LASGDVIKVAE-VV-RDL-----WRRDHD-RG-LSAGEKRMLAK
ARQILISELALAEKTDEEKAASVL-----DE-V-LAS-----------------------
-------------------
>gi|651490828|ref|WP_026551934.1| CarD family transcriptional regulator [Arthrobacter sp. H20]
-MV-----------------FEVGETVVYPHHGAAKIEEIKMRVVK--GEEKM-YLKLK-
VA-QGD--LTIEVPAENVDLVGVRDVVGKEGLQHVFDVL-RAE--FTEEPT----NWSRR
YKAN-----LEK----LASGDVIKVAE-VV-RDL-----WRRDHD-RG-LSAGEKRMLAK
ARQILISELALAEKTDEEKAASVL-----DE-V-LAS-----------------------
-------------------
>gi|651439566|ref|WP_026535481.1| CarD family transcriptional regulator [Arthrobacter sp. H14]
-MV-----------------FEVGETVVYPHHGAAKIEEIKMRTVR--GEEKM-YLKLK-
VA-QGD--LTIEVPAENVDLVGVRDVVGKEGLEHVFDVL-RAE--FTEEPT----NWSRR
YKAN-----LEK----LASGDVIKVAE-VV-RDL-----WRRDHD-RG-LSAGEKRMLAK
ARQILISELALAEKTDEEKAASVL-----DE-V-LAS-----------------------
-------------------
>gi|496739180|ref|WP_009357288.1| MULTISPECIES: CarD family transcriptional regulator [Arthrobacter]
-MV-----------------FEVGETVVYPHHGAAKIEEIKMRTIK--GEEKM-YLKLK-
VA-QGD--LTIEVPAENVDLVGVRDVVGKDGLEHVFDVL-RAE--FTEEPT----NWSRR
YKAN-----LEK----LASGDVIKVAE-VV-RDL-----WRRDHD-RG-LSAGEKRMLAK
ARQILISELALAEKTDEEKAASVL-----DE-V-LAS-----------------------
-------------------
>gi|489897721|ref|WP_003801164.1| CarD family transcriptional regulator [Arthrobacter globiformis]
-MV-----------------FEVGETVVYPHHGAAKIEEIKMRTVK--GEEKM-YLKLK-
VA-QGD--LTIEVPAENVDLVGVRDVVGKDGLEHVFDVL-RAE--FTEEPT----NWSRR
YKAN-----LEK----LASGDVIKVAE-VV-RDL-----WRRDHD-RG-LSAGEKRMLAK
ARQILISELALAEKTDEEKAASVL-----DE-V-LAS-----------------------
-------------------
>gi|737231796|ref|WP_035216129.1| CarD family transcriptional regulator [Desulfobulbus elongatus]
-------------------------MAVYPAHGVGLIEAIETQTIG--GVDQR-FYVLKI
LD--ND--MTIMIPIATSAKFGLRAIISRDDVPKVIDIL-KER--DV-K-ITA-QTWNRR
YREY-----MEK----IKTGSVFEVAV-VL-RDL-----FLLKED-KD-LSYGERKMLDT
AKNLLVKELSLAKQTEEANIEQQI-----EK-L-FC------------------------
-------------------
>gi|503976631|ref|WP_014210625.1| CarD family transcriptional regulator [Mycobacterium rhodesiae]
-MI-----------------FKVGDTVVYPHHGAALIEAIETRTIK--GEQKE-YLVLK-
VS-QGD--LTVRVPADNAEYVGVRDVVGQEGLDKVFQVL-RAP--HTEEPT----NWSRR
YKAN-----LEK----LASGDVNKVAE-VV-RDL-----WRRDQE-RG-LSAGEKRMLAK
ARQILVGELALAENTDDEKAATIL-----DE-A-LAAAS---------------------
-------------------
>gi|654827617|ref|WP_028280415.1| CarD family transcriptional regulator [Arthrobacter sp. H5]
-MV-----------------FEVGETVVYPHHGAAKIEEIKMRVIK--GEEKM-YLKLK-
VA-QGD--LTIEVPAENVDLVGVRDVVGKEGLEHVFDVL-RAE--FTEEPT----NWSRR
YKAN-----LEK----LASGDVIKVAE-VV-RDL-----WRRDHD-RG-LSAGEKRMLAK
ARQILISELALAEKTDEEKAASVL-----DE-V-LAS-----------------------
-------------------
>gi|502683076|ref|WP_012918679.1| MULTISPECIES: CarD family transcriptional regulator [Kribbella]
-MT-----------------FTVGETVVYPNHGAAVIEDIETRQIK--GEDKT-YLVLRI
VA-QND--LVVRVPACNLDLVGVRDVVDQAGLERVFDVL-RAP--HTEEPT----NWSRR
YKAN-----LEK----LHSGDVMKVAE-VV-RDL-----WRRERD-RG-LSAGEKRMLAK
ARQILVSELALAEHTNEDKAEAIL-----DE-V-LAS-----------------------
-------------------
>gi|748195476|ref|WP_039766538.1| CarD family transcriptional regulator [Caldicellulosiruptor sp. F32]
-M------------------YKVGDTIIHPLHGAGEIVEIVEEKVF--DTVQK-YYVVKI
LY--NG--MKVLVPVNSAAEIGIRNVISEEEANKVFELL-KDN--NLKVDINSCGNYNKR
IREN-----QQK----LKSGNIYCVVE-VL-KML-----AAREKV-KG-LSTNEKMMFNN
AKQILVSELGLAKGLDIEEVEKMV-----DS-I-LFELETAE------------------
-------------------
>gi|551244140|ref|WP_022864473.1| CarD family transcriptional regulator [Varibaculum cambriense]
-MT-----------------FEIGQTVVYPHHGAAVIENITTRKLK--GEDTT-YLMLR-
VT-NGD--MTIQVPAANVDMVGVRDVVDEEGLKEVLAVL-QEP--HIEEPT----NWSRR
YKAN-----GEK----IATGDILKVSE-VV-RDL-----TFRDNE-RG-LSAGEKRMLAK
ARAILVSELALAKDEDEEAASDRL-----DK-I-MEEAQVEYNR---VNNK---------
-------------------
>gi|489985476|ref|WP_003888533.1| CarD family transcriptional regulator [Mycobacterium phlei]
-MI-----------------FKVGDTVVYPHHGAALIEAIETRTIK--GEQKE-YLVLK-
VA-QGD--LTVRVPAENAEYVGVRDVVGQEGLDKVFQVL-RAP--HTEEPT----NWSRR
YKAN-----LEK----LASGDVNKVAE-VV-RDL-----WRRDQE-RG-LSAGEKRMLAK
ARQILVGELALAENTDDEKAATIL-----DE-A-LAAAS---------------------
-------------------
>gi|651464435|ref|WP_026545321.1| CarD family transcriptional regulator [Arthrobacter sp. 35/47]
-MV-----------------FEVGETVVYPHHGAAKIEEIKMRTVK--GEEKM-YLKLK-
VA-QGD--LTIEVPAENVDLVGVRDVVGKEGLEHVFDVL-RAE--FTEEPT----NWSRR
YKAN-----LEK----LASGDVIKVAE-VV-RDL-----WRRDHD-RG-LSAGEKRMLAK
ARQILISELALAEKTDEEKAATVL-----DE-V-LAS-----------------------
-------------------
>gi|503403645|ref|WP_013638306.1| transcriptional regulator [Desulfurobacterium thermolithotrophum]
-------------------MFKIGDKVACPPHGVGIVEGKEEREVG--GKKVI-YFRISL
VG--KS--MSILVPEESIENSGIRPVLSEESIEEIFNYL-SEI--PTNISE----KWTVR
HRLN-----VDR----LKTGDIKELAT-VV-RNL-----SYRSKE-KE-LSYSEKRMFEE
AFGKLAEEIALSLGEPVKKVKQKI-----RK-I-LKGVKKP-------------------
-------------------
>gi|759696910|ref|WP_043412998.1| MULTISPECIES: CarD family transcriptional regulator [Mycobacterium]
-MI-----------------FKVGDTVVYPHHGAALIEAIETRTIK--GEQKE-YLVLK-
VA-QGD--LTVRVPADNAEYVGVRDVVGQEGLDKVFQVL-RAP--HTEEPT----NWSRR
YKAN-----LEK----LASGDVNKVAE-VV-RDL-----WRRDQE-RG-LSAGEKRMLAK
ARQILVGELALAENTDDEKAATIL-----DE-A-LAAAS---------------------
-------------------
>gi|522041024|ref|WP_020552233.1| CarD family transcriptional regulator [Streptomyces scabrisporus]
-MT-----------------FKVGDTVVYPHHGAALIEAIEQRTIK--GVDKT-YLVLK-
VA-QGD--LTVRVPADNAEFVGVRDVVGQEGLDRVFEVL-RAP--HTEEPT----NWSRR
YKAN-----LEK----LASGDVIKVAE-VV-RDL-----WRRERD-RG-LSAGEKRMLAK
ARQILVSELALAENTNEDKAEAIL-----DE-V-LAS-----------------------
-------------------
>gi|518312158|ref|WP_019482365.1| MULTISPECIES: CarD family transcriptional regulator [Arthrobacter]
-MV-----------------FEVGETVVYPHHGAAKIEEIKMRVIK--GEEKM-YLKLK-
VA-QGD--LTIEVPAENVDLVGVRDVVGKEGLQHVFDVL-RAE--FTEEPT----NWSRR
YKAN-----LEK----LASGDVIKVAE-VV-RDL-----WRRDHD-RG-LSAGEKRMLAK
ARQILISELALAEKTDEEKAASVL-----DE-V-LAS-----------------------
-------------------
>gi|493286058|ref|WP_006243789.1| CarD family transcriptional regulator [Mycobacterium tusciae]
-MI-----------------FKVGDTVVYPHHGAALIEAIETRTIK--GESKE-YLVLK-
VA-QGD--LTVRVPAENAEYVGVRDVVGQEGLDKVFQVL-RAP--HTEEPT----NWSRR
YKAN-----LEK----LASGDVNKVAE-VV-RDL-----WRRDQE-RG-LSAGEKRMLAK
ARQILVGELALAENTDDEKAATIL-----DE-A-LAAAS---------------------
-------------------
>gi|642963822|ref|WP_025176885.1| transcriptional regulator [Leptospira interrogans]
MAAKK---------KNSEIEHKVGDYVVYPIHGVGEILEISKKNIL--GKKKD-CYVLEI
QG--SK--MKVMIPVDKAEQVRIRPIIDKKEIKKVIALL-KKD--EVGT---E-EDWKIR
YQNN-----LNK----IKSGSIYEVGE-VC-RNL-----FRRASG-KE-LSIMERKLYES
AYNLVKMEVALSKGVTQEEAGNLV-----SD-V-LAST---LSPSEK------K------
------AE------EE---
>gi|497931368|ref|WP_010245524.1| CarD family transcriptional regulator [Acetivibrio cellulolyticus]
-M------------------YNVGDRIVYPMHGAGIIESIEEREIL--GSKQS-YYVVRI
PI--GD--MKVMIPTKNVTGIGIREVISERDADRVFSVL-GAE--NNSANS----NWNKR
YREN-----MVK----IKSGNIYEVAD-VV-RSL-----MVREKE-KG-LSTGERKMLSS
AKQILISELVLAKNMNAIEIEKII-----SK-F-LNI-----------------------
-------------------
>gi|493416713|ref|WP_006372593.1| CarD family transcriptional regulator [Gordonia polyisoprenivorans]
-MN-----------------FKVGDTVVYPHHGAARVEDIVIRTIK--GEQIE-YLVLKV
AD--GD--MTVQIPSSKLEYVGVRDVVGEEGLDQVFQVL-RAP--HTEEPT----NWARR
FKAN-----QEK----LISGDIIKVAE-IV-RDL-----WRREQD-RG-LSAGEKRMLTR
ARRVLVDELSLAQNTDDEKATSIL-----DE-V-LAAAS---------------------
-------------------
>gi|516859311|ref|WP_018133901.1| CarD family transcriptional regulator [Acaricomes phytoseiuli]
-MV-----------------FEVGDTVVYPHHGAAKIEEIKMRTIK--GEEKM-YLKLK-
VA-QGD--LTIEVPADNVDLVGVRDVVGKEGLEHVFDVL-RAE--FTEEPT----NWSRR
YKAN-----LEK----LASGDVIKVAE-VV-RDL-----WRRDHD-RG-LSAGEKRMLAK
ARQILISELALAEKTDEEKAATVL-----DE-V-LAS-----------------------
-------------------
>gi|494532327|ref|WP_007321777.1| CarD family transcriptional regulator [Gordonia araii]
-MN-----------------FKVGDTVVYPHHGAARVEDIVTRTIK--GEQVE-YLVLKV
TD--GD--MTVQIPSSKLEYVGVRDVVGAEGLDQVFQVL-RAP--HTEEPT----NWARR
FKAN-----QEK----LISGDIIKVAE-IV-RDL-----WRREQD-RG-LSAGEKRMLTR
ARRVLVDELSLAQNTDDEKASSIL-----DE-V-LAAAS---------------------
-------------------
>gi|754025719|ref|WP_041684297.1| CarD family transcriptional regulator [Renibacterium salmoninarum]
-MV-----------------FEIGETVVYPHHGAAKIEEIKMRTIK--GEEKM-YLKLK-
VA-QGD--LTIEVPAENVDLVGVRDVVGKEGLEHVFDVL-RAE--FTEEPT----NWSRR
YKAN-----LEK----LASGDVIKVAE-VV-RDL-----WRRDHD-RG-LSAGEKRMLAK
ARQILISELALAEKTDEEKAATVL-----DE-V-LAS-----------------------
-------------------
>gi|651507807|ref|WP_026556870.1| CarD family transcriptional regulator [Arthrobacter sp. 35W]
-ML-----------------FEVGETVVYPHHGAAKIEEIKMRTIK--GEEKM-YLKLK-
VA-QGD--LTIEVPAENVDLVGVRDVVGKEGLEHVFDVL-RAE--FTEEPT----NWSRR
YKAN-----LEK----LASGDVIKVAE-VV-RDL-----WRRDHD-RG-LSAGEKRMLAK
ARQILISELALAEKTDEEKAATVL-----DE-V-LAS-----------------------
-------------------
>gi|797059674|ref|WP_045821876.1| CarD family transcriptional regulator [Williamsia sp. ARP1]
-MN-----------------FKVGDTVVYPHHGAAKVEDIVIRTIK--GEQVE-YVVLKI
AD--GD--MTVQIPSTKLEYVGVRDVVGSEGLHKVFDVL-RAP--HTEEPT----NWARR
FKAN-----QEK----LISGDIIKVSE-IV-RDL-----WRREQD-RG-LSAGEKRMLTR
ARRVLVDELSLAQGTDDAKAAIIL-----DE-V-LAAAS---------------------
-------------------
>gi|488822521|ref|WP_002734927.1| hypothetical protein [Leptospira borgpetersenii]
MAAKK---------KNSEIEHKVGDYVVYPIHGVGEILGISKKNIL--GKKKD-CYVLEI
QG--SK--MKVMIPVDKAEQVRIRPIIDKKEIKKVIALL-KKD--EVDT---E-EDWKIR
YQNN-----LNK----IKSGSIYEVGE-VC-RNL-----FRRASG-KE-LSIMERKLYES
AYNLVKMEVALSKGVTQEEAGNLV-----SD-V-LAST---LAPSEK------K------
------AE------ED---
>gi|609247770|ref|WP_024269502.1| hypothetical protein [Salinispira pacifica]
MST----------------TFKVDQQVVYPTHGVGQITEIKERMFK--GEPTP-YYTIYI
EV--SD--MTIMIPVNKAEERGIRAIVPKSEAEKALKLI-EGE--YEVAPA----DWKMR
YEMN-----RQL----LLKGSVTDIAQ-VV-QTL-----YHRSKI-KE-LPILERKLYDS
AIKLLVDELSISLKKDRTHIEEMI-----FE-R-LETEPETPEVEEEAPKTVED------
--DFDAGVDEDDIEVNEEG
>gi|488619341|ref|WP_002556189.1| MULTISPECIES: transcriptional regulator [Leptospira]
MAAKK---------KNSEIEHKVGDYVVYPIHGVGEILEISKKNIL--GKKKD-CYVLEI
QG--SK--MKVMIPVDKAEQVRIRPIIDKKEIKKVIALL-KKD--EVDT---E-EDWKIR
YQNN-----LNK----IKSGSIYEVGE-VC-RNL-----FRRASG-KE-LSIMERKLYES
AYNLVKMEVALSKGVTQEEAGNLV-----SD-V-LAST---LTPSER------K------
------AE------ED---
>gi|547780685|ref|WP_022191605.1| hypothetical protein [Firmicutes bacterium CAG:240]
-M------------------FKIGDYITHPMHGAGVIESIVTKKIN--GSQRD-YYVLKL
PV--GD--MVVMVPVSGCEDIGVRSIISRSEAEKLFSAF-SEI--EISMTQ----NWNKR
YREN-----MDK----IKSGNLLDVAS-VV-KGL-----MCRDSE-RG-LSTSERKMLHS
AKQILISELVIATDMDYDGVEKRL-----CA-A-LKE-----G-----------------
-------------------
>gi|518713683|ref|WP_019874780.1| CarD family transcriptional regulator [Sporichthya polymorpha]
-MA-----------------FKVGETVVYPHHGAALIEAIETRQIK--GVDRT-YLVLK-
VA-QGD--LTVRVPADNVDLVGVRDVVGQEGLDRVFEVL-RAP--HTEEPT----NWSRR
YKAN-----LEK----LASGDVIKVAE-VV-RDL-----WRRERD-RG-LSAGEKRMLAK
ARQILVSELALAENTNEDKAEAIL-----DE-V-LAS-----------------------
-------------------
>gi|488833711|ref|WP_002746117.1| MULTISPECIES: transcriptional regulator [Leptospira]
MAAKK---------KNSEIEHKVGDYVVYPIHGVGEILEISKKNIL--GKKKD-CYVLEI
QG--SK--MKVMIPVDKAEQVRIRPIIDKKEIKKVIALL-KKD--EVDT---E-EDWKIR
YQNN-----LNK----IKSGSIYEVGE-VC-RNL-----FRRASG-KE-LSIMERKLYES
AYNLVKMEVALSKGVTQEEAGNLV-----SD-V-LAST---LTPSEK------K------
------AE------ED---
>gi|490594774|ref|WP_004459794.1| transcriptional regulator [Leptospira santarosai]
MAAKK---------KNSEIEHKVGDYVVYPIHGVGEILEISKKNIL--GKKKD-CYVLEI
QG--SK--MKVMIPVDKAEQVRIRPIIDKKEIKKVIALL-KKD--EVDT---E-EDWKIR
YQNN-----LNK----IKSGSIYEVGE-VC-RNL-----FRRASG-KE-LSIMERKLYES
AYNLVKMEVALSKGVTQEEAGNLV-----SD-V-LAST---LAPSER------K------
------AE------ED---
>gi|490120398|ref|WP_004020903.1| CarD family transcriptional regulator [Gordonia terrae]
-MN-----------------FKVGDTVVYPHHGAARVEDIVTRTIK--GEQIE-YLVLKV
AD--GD--MTVQIPSTKLEYVGVRDVVGQEGLDQVFQVL-RAP--HTEEPT----NWARR
FKAN-----QEK----LISGDIIKVAE-IV-RDL-----WRREQD-RG-LSAGEKRMLTR
ARRVLVDELSLAQNTDDEKATSML-----DE-V-LAAAS---------------------
-------------------
>gi|491311364|ref|WP_005169342.1| MULTISPECIES: CarD family transcriptional regulator [Gordonia]
-MN-----------------FKVGDTVVYPHHGAARVEDIVTRTIK--GEQIE-YLVLKV
AD--GD--MTVQIPSTKLEYVGVRDVVGEEGLDQVFQVL-RAP--HTEEPT----NWARR
FKAN-----QEK----LISGDIIKVAE-IV-RDL-----WRREQD-RG-LSAGEKRMLTR
ARRVLVDELSLAQNTDDEKATSIL-----DE-V-LAAAS---------------------
-------------------
>gi|771510715|ref|WP_045164646.1| CarD family transcriptional regulator [Thermoanaerobacter cellulolyticus]
-M------------------YKVGDTIIHPLHGAGEIVEIVEEKIF--DSVQK-YYVVRI
LY--ND--MKVLVPVNSAAEIGIRNVISEEEANKVFELL-KDN--NFKVDINSCGNYNKR
IREN-----QQK----LKSGNIYCVVE-VL-KML-----AAREKV-KG-LSTNEKMMFNN
AKQILVSELGLAKGLDMEEVERMV-----DS-I-LFELETAE------------------
-------------------
>gi|496267268|ref|WP_008980593.1| CarD family transcriptional regulator [Ruminococcaceae bacterium D16]
-M------------------FQIGDKVVHPMHGAGIVDSIVQKKVN--GVMRE-YYVLKL
PV--RA--MVVMVPTENCEEIGVRPIVDREQADRVLAAI-PDI--QVEMTQ----NWNRR
YREN-----MER----IKSGDLFEVAR-VV-KGL-----MLRDVQ-KG-LSTGERKMLHS
AKQILISEIVMCQSSSYEDVEACI-----DH-A-LA------------------------
-------------------
>gi|880972957|ref|WP_048699442.1| CarD family transcriptional regulator [Tetrasphaera australiensis]
-MV-----------------FKVGETVVYPHHGAALIEEIKTRVIK--GEEKL-YLKLK-
VA-QGD--LTIEVPAENCDLVGVRDVVGQEGLDRVFEVL-RAP--YTEEPT----NWSRR
YKAN-----LEK----LASGDVIKVAE-VV-RDL-----WRRDKE-RG-LSAGEKRMLAK
ARQILVSELALAEKTDEVEAESIL-----DG-V-LAS-----------------------
-------------------
>gi|488811021|ref|WP_002723427.1| MULTISPECIES: transcriptional regulator [Leptospira]
MAAKK---------KNSEIEHKVGDYVVYPIHGVGEILEISKKNIL--GKKKD-CYVLEI
QG--SK--MKVMIPVDKAEQVRIRPIIDKKEIKKVIALL-KKD--EVDT---E-EDWKIR
YQNN-----LNK----IKSGSIYEVGE-VC-RNL-----FRRASG-KE-LSIMERKLYES
AYNLVKMEVALSKGVTQEEAGNLV-----SD-V-LAST---LAPSEK------K------
------AE------ED---
>gi|835542024|ref|WP_047547577.1| CarD family transcriptional regulator [Microbacterium sp. CF335]
-ML-----------------FEVGETVVYPHHGAATIIEVKERVIK--GETKK-YLKLN-
VT-QGD--LVIEVPADNVDLVGVRDVIGKDGLERVFEVL-RAP--FTEEPT----NWSRR
YKAN-----LEK----LASGDVIKVSE-VV-RDL-----WRRDQD-RG-LSAGEKRMLAK
AKQILVSELALAEKTDEEKASTLL-----DE-V-LAS-----------------------
-------------------
>gi|493480786|ref|WP_006435671.1| MULTISPECIES: CarD family transcriptional regulator [Gordonia]
-MN-----------------FKVGDTVVYPHHGAARVEDIVTRTIK--GEQIE-YLVLKV
AD--GD--MTVQIPSTKLEYVGVRDVVGQEGLDQVFQVL-RAP--HTEEPT----NWARR
FKAN-----QEK----LISGDIIKVAE-IV-RDL-----WRREQD-RG-LSAGEKRMLTR
ARRVLVDELSLAQNTDDEKATSIL-----DE-V-LAAAS---------------------
-------------------
>gi|502480532|ref|WP_012801866.1| CarD family transcriptional regulator [Kytococcus sedentarius]
-MT-----------------FEVGETVVYPHHGAALIEEVKQRKVK--GKEMT-YLKLK-
VA-QGD--LTIEVPAENCDLVGVRDVVDAEGLEKVFGVL-RAE--NCEEPT----NWSRR
YKAN-----LEK----LASGDVIKVAE-VV-RDL-----WRREQD-RG-LSAGEKRMLAK
ARQILVSELALAEKTDEERAEATL-----DE-V-LAS-----------------------
-------------------
>gi|648611590|ref|WP_026303341.1| CarD family transcriptional regulator [Gordonia kroppenstedtii]
-MK-----------------FKVGDTVVYPHHGAARVDDIVTRTIK--GEQVE-YLVLKV
AD--GD--MTVQIPSSKLEYVGVRDVVGDEGLDKVFEVL-RAP--HTEEPT----NWARR
FKAN-----QEK----LNTGDIIKVAE-IV-RDL-----WRREQD-RG-LSAGEKRMLTK
ARRVLVDELSLAQNTNDEKAESIL-----DE-V-LAAAS---------------------
-------------------
>gi|783161478|ref|WP_045676004.1| CarD family transcriptional regulator [Desulfatitalea sp. BRH_c12]
MNKPTEEK--STSPKSTVGRFKIGDLAVYPAHGVGRIEAIESRVVN--GEKHD-FYIMKI
LE--NN--MVIMIPTWNVESVGLRDVIGEKEIPKIMDVI-KSK--RDLA-VDN-QTWNRR
YREY-----MDK----IKTGSLYEVAE-VF-RDL-----SLLKLN-KD-LSFGERKLYDT
AYTLLIKELSTAQNTDEQTVITEI-----EG-L-FSTGAEE-------------------
-------------------
>gi|651435737|ref|WP_026532725.1| CarD family transcriptional regulator [Arthrobacter sp. H41]
-MV-----------------FEVGETVVYPHHGAAKIEEIKMRVIK--GEEKM-YLKLK-
VA-QGD--LTIEVPAENVDLVGVRDVVGKEGLEHVFDVL-RAE--FTEEPT----NWSRR
YKAN-----LEK----LASGDVIKVAE-VV-RDL-----WRRDHD-RG-LSAGEKRMLAK
ARQILISELALAEKTDEEKAAVVL-----DE-V-LAS-----------------------
-------------------
>gi|498259169|ref|WP_010573325.1| transcriptional regulator [Leptospira kmetyi]
MAAKK---------KNSEIEHKVGDYVVYPIHGVGEILEISKKNIL--GKKKD-CYVLEI
QG--SK--MKVMIPVDKAEQVRIRPIIDKKEIKKVIALL-KKD--EVDT---E-EDWKIR
YQNN-----LNK----IKSGSIYEVGE-VC-RNL-----FRRANG-KE-LSIMERKLYES
AYNLVKMEVALSKGVTQEEAGNLV-----SD-V-LAST---LSPSER------K------
------AE------EEE--
>gi|568080266|ref|WP_024060002.1| transcriptional regulator, CarD family [Varibaculum cambriense]
-MT-----------------FEIGQTVVYPHHGAAVIENITTRKLK--GEDTT-YLMLR-
VT-NGD--MTIQVPAANVDMVGVRDVVDEEGLKEVLAVL-QEP--HIEEPS----NWSRR
YKAN-----GEK----IATGDILKVSE-VV-RDL-----TFRDNE-RG-LSAGEKRMLAK
ARAILISELALAKQEDEEAASDRL-----DK-I-MEEAQVEYNR---VNDK---------
-------------------
>gi|493592409|ref|WP_006545253.1| MULTISPECIES: CarD family transcriptional regulator [Frankia]
-MA-----------------FQVGETVVYPHHGAALIDAIETRVIK--GEEKL-YLVLK-
VA-QGD--LTVRVPADNVGMVGVRDVVGQDGLERVFEVL-RAP--HTEEPT----NWSRR
YKAN-----LEK----LASGDVNKVAE-VV-RDL-----WRRDRE-RG-LSAGEKRMLSK
ARQILVSELALAEGTNEDKAEAML-----DE-V-LAG-----------------------
-------------------
>gi|518116762|ref|WP_019286970.1| MULTISPECIES: CarD family transcriptional regulator [Actinobacteria]
-MA-----------------FKVGETVVYPHHGAALIEEINTRTIK--GVDKI-YLKLK-
VS-QGD--LTIEVPAENCDLVGVRDVVGQEGLDHVFEVL-RAT--CAEEPT----NWSRR
YKAN-----LEK----LASGDVNKVAE-VV-RDL-----WRRDKD-RG-LSAGEKRMLAK
ARQILVSELALAEKTDEEKAESIL-----DE-V-LAS-----------------------
-------------------
>gi|503443434|ref|WP_013678095.1| CarD family transcriptional regulator [Pseudonocardia dioxanivorans]
-MV-----------------FKVGETVVYPHHGAALIEAIETRTIK--GEERK-YLVLK-
VA-QGD--LTVRVPAENAEVVGVRDVVGQEGLDRVFEVL-RAP--HTEEPT----NWSRR
YKAN-----LEK----LASGDVNKVAE-VV-RDL-----WRREKD-RG-LSAGEKRMLAK
ARQILVSELALAEGTDEERAEVLL-----DE-V-LATAATA-------------------
-------------------
>gi|490043304|ref|WP_003945666.1| MULTISPECIES: CarD family transcriptional regulator [Rhodococcus]
-MI-----------------FKVGDTVVYPHHGAALIEAIETRTIK--GEQKE-YLVLK-
VA-QGD--LTVRVPADNAEYVGVRDVVGQEGLDKVFQVL-RAP--HTEEPT----NWSRR
YKAN-----LEK----LASGDVNKVAE-VV-RDL-----WRREQD-RG-LSAGEKRMLAK
ARQILVGELALAEGTDTEKAETIL-----DE-V-LAAAS---------------------
-------------------
>gi|651484730|ref|WP_026550362.1| CarD family transcriptional regulator [Arthrobacter sp. Br18]
-MV-----------------FEVGETVVYPHHGAAKIEEIKMRVIK--GEEKM-YLKLK-
VA-QGD--LTIEVPAENVDLVGVRDVVGKEGLEHVFDVL-RAE--FTEEPT----NWSRR
YKAN-----LEK----LASGDVIKVAE-VV-RDL-----WRRDHD-RG-LSAGEKRMLAK
ARQILISELALAEKTDEEKAAVVL-----DK-V-LAS-----------------------
-------------------
>gi|490964661|ref|WP_004826468.1| MULTISPECIES: CarD family transcriptional regulator [Peptoniphilus]
-M------------------FKIGDKVVYPMHGAGTIVAIEDREIL--GKKHE-YYVLLL
PI--NK--LKVMIPVKKADEVGVRKIMEISEMEEVLEILSSEE--KFKMPT----NWNRR
YRFN-----LDK----IKSGNLIEIAG-VI-KSL-----EKLDSK-KS-LSTGERKILNE
ARIIIISEMALVFDKDVDEVVSMV-----DE-A-IFG-----------------------
-------------------
>gi|497427577|ref|WP_009741775.1| MULTISPECIES: CarD family transcriptional regulator [Frankia]
-MA-----------------FQVGETVVYPHHGAALIDAIETRVIK--GEERL-YLVLK-
VA-QGD--LTVRVPADNVGMVGVRDVVGQDGLERVFEVL-RAP--HTEEPT----NWSRR
YKAN-----LEK----LASGDVNKVAE-VV-RDL-----WRRDRE-RG-LSAGEKRMLSK
ARQILVSELALAEGTNEDKAEAML-----DE-V-LAG-----------------------
-------------------
>gi|655577625|ref|WP_028928940.1| CarD family transcriptional regulator [Pseudonocardia asaccharolytica]
-MV-----------------FKVGETVVYPHHGAALIEAIETRTIK--GEERK-YLVLK-
VA-QGD--LTVRVPADNAEVVGVRDVVGQEGLDRVFEVL-RAP--HTEEPT----NWSRR
YKAN-----LEK----LASGDVNKVAE-VV-RDL-----WRREKD-RG-LSAGEKRMLAK
ARQILVSELALAEGTDEERAEVLL-----DE-V-LATA-TA-------------------
-------------------
>gi|663580809|ref|WP_030428277.1| CarD family transcriptional regulator [Allokutzneria albata]
-MV-----------------FKVGETVVYPHHGAALIEAIETRTIK--GEEKK-YLVLK-
VA-QGD--LTVRVPADNAEIVGVRDVVGQEGLNRVFEVL-RAP--HTEEPT----NWSRR
YKAN-----LEK----LASGDVNKVAE-VV-RDL-----WRREKD-RG-LSAGEKRMLAK
ARQILVSELALAEGTDEDKAEVLL-----DE-V-LATAS---------------------
-------------------
>gi|491333594|ref|WP_005191554.1| CarD family transcriptional regulator [Gordonia amarae]
-MN-----------------FKVGDTVVYPRHGAARVADIVTRTIK--GEQIE-YLVLKV
AD--GD--MTVQIPSSKLQDVGVRDVVGQEGLDKVFQVL-RAP--HTEEPT----NWARR
FKAN-----QEK----LNSGDIIKVAE-IV-RDL-----WRREQD-RG-LSAGEKSILTR
ARRVLVDELSLAQNTDDEKATSIL-----DE-V-LAAAS---------------------
-------------------
>gi|517144401|ref|WP_018333219.1| CarD family transcriptional regulator [Actinomycetospora chiangmaiensis]
-MV-----------------FKVGETVVYPHHGAALIEAIETRTIK--GEEKK-YLVLK-
VA-QGD--LTVRVPADNAEIVGVRDVVGQEGLDKVFEVL-RAP--HTEEPT----NWSRR
YKAN-----LEK----LASGDVNKVAE-VV-RDL-----WRREKD-RG-LSAGEKRMLAK
ARQILVSELALAEGTDEVAAESLL-----DQ-V-LAS-----------------------
-------------------
>gi|663693958|ref|WP_030471010.1| CarD family transcriptional regulator [Lechevalieria aerocolonigenes]
-MV-----------------FKVGETVVYPHHGAALIEAIETRVIK--GEEKK-YLVLK-
VA-QGD--LTVRVPADNAEIVGVRDVVGQEGLDRVFEVL-RAP--HTEEPT----NWSRR
YKAN-----LEK----LASGDVNKVAE-VV-RDL-----WRREKD-RG-LSAGEKRMLAK
ARQILVSELALAEGTDEDKAEVLL-----DE-V-LAS-----------------------
-------------------
>gi|671512427|ref|WP_031498482.1| CarD family transcriptional regulator [Bryobacter aggregatus]
------------------MTFQIGEKVVYPNHGVGTIENISVRSFG--SQNER-FYLLRL
AY--SS--MTVMVPFSHAEEVGLRKVTRNTEVAKVLNFL-ASG--TPRWNP----DWKHR
FKEN-----TEK----MGKGSLYEIAE-VF-KTL-----LLIQGD-KP-LSFREKKMLER
SRQMLLAEVAISRALAEKEAIEML-----DR--SLQKSKLHFPEPI--------------
-------------------
>gi|515068594|ref|WP_016698477.1| MULTISPECIES: CarD family transcriptional regulator [Actinoalloteichus]
-MV-----------------FKVGETVVYPHHGAALIEAIETRVIQ--GEEKQ-YLVLK-
VA-QGD--LTVRVPADNAEIVGVRDVVGQEGLNRVFEVL-RAP--HTEEPT----NWSRR
YKAN-----LEK----LASGDVNKVAE-VV-RDL-----WRREKD-RG-LSAGEKRMLAK
ARQILVSELALAEGTDEGKAETLL-----DE-V-LATAS---------------------
-------------------
>gi|764641175|ref|WP_044440174.1| CarD family transcriptional regulator [Agreia bicolorata]
-MI-----------------FEVGETVVYPHHGAATISEVKTRIIK--GEEKI-YLKLR-
VA-QGD--LTIEVPAENVELVGVRDVIGREGVDRVFDVL-RAP--FTEEPT----NWSRR
YKAN-----LEK----LASGDVIKVSE-VV-RDL-----WRRDQD-RG-LSAGEKRMLAK
ARQILISELALAEKTDEEKASLVL-----DE-V-LAS-----------------------
-------------------
>gi|496837497|ref|WP_009380496.1| CarD family transcriptional regulator [Brevibacterium casei]
-MS-----------------FQVGDTVVYPHHGAATIQEIRQRTIK--GEEKL-YLKLQV
AH--GD--LVIEVPAENCDLVGVRDVVGEEGVEKVFTVL-RAE--FVEEPT----NWSRR
YKAN-----LEK----LQSGDVIKVAE-VV-RDL-----WRREQD-RG-LSTGEKRMLSK
ARQILVSELALAEKKEESEAEALL-----DE-V-LAS-----------------------
-------------------
>gi|493594152|ref|WP_006546935.1| CarD family transcriptional regulator [Actinomyces coleocanis]
-MT-----------------FHIGETIVYPHHGAATIEEINVREFK--GEKRT-YLTLR-
VA-QGD--LTIQVPADNVEMVGGRDVVDEGGFQEVVDIL-HED--STDEPA----IWSRR
YKQN-----QEK----IASGSIRSVAE-VV-RDL-----TRRDAV-KG-LSAGEKCMLSK
ARQILTSEVALARGIDEAAAHICL-----DE-I-LEEVAGAHQP-----QE---------
-------------------
>gi|494776924|ref|WP_007512332.1| MULTISPECIES: CarD family transcriptional regulator [Frankia]
-MA-----------------FQVGETVVYPHHGAALIDAIETRVIK--GEEKL-YLVLK-
VA-QGD--LTVRVPADNIGMVGVRDVVGQDGLERVFEVL-RAP--HTEEPT----NWSRR
YKAN-----LEK----LASGDVNKVAE-VV-RDL-----WRRDRE-RG-LSAGEKRMLSK
ARQILVSELALAEGTNEDKAEAML-----DE-V-LAG-----------------------
-------------------
>gi|759911222|ref|WP_043597211.1| CarD family transcriptional regulator [Frigoribacterium sp. MEB024]
-MQ-----------------FEVGETVVYPHHGAATISEVKKRIIK--GEEKL-YLKLR-
VT-QGD--LTIEVPADNVDLVGVRDVIGKEGLDRVFDVL-RAP--FTEEPT----NWSRR
YKAN-----LEK----LASGDVIKVSE-VV-RDL-----WRRDQD-RG-LSAGEKRMLAK
ARQILISELALAEKTDEEKASSVL-----DE-V-LAS-----------------------
-------------------
>gi|494804780|ref|WP_007540188.1| CarD family transcriptional regulator [Candidatus Aquiluna sp. IMCC13023]
-MK-----------------FEVGETVVYPHHGAAEIIEVSKKTVR--GETQT-YLKLRV
AQ--GD--LIIQVPAANVEMVGVRDVIDKKGVKQVFDVL-RAE--FVEEPT----NWSRR
YKAN-----LEK----LASGDVVKVSE-VV-RDL-----WRRDQD-RG-LSAGEKRMLAK
ARQILISELALARKVDEEKASAEL-----DK-V-LAS-----------------------
-------------------
>gi|502426004|ref|WP_012782996.1| MULTISPECIES: CarD family transcriptional regulator [Pseudonocardiaceae]
-MV-----------------FKVGETVVYPHHGAALIEAIETRVIK--GEEKK-YLVLK-
VA-QGD--LTVRVPADNAEIVGVRDVVGQEGLDKVFEVL-RAP--HTEEPT----NWSRR
YKAN-----LEK----LASGDVNKVAE-VV-RDL-----WRREKD-RG-LSAGEKRMLAK
ARQILVSELALAEGTDEDKAEVLL-----DE-V-LATAS---------------------
-------------------
>gi|518342386|ref|WP_019512593.1| MULTISPECIES: CarD family transcriptional regulator [Mycobacterium]
-MI-----------------FKVGDTVVYPHHGAALIEAIETRTIK--GEQKE-YLVLK-
VS-QGD--LTVRVPADNAEYVGVRDVVGQEGLDKVFQVL-RAP--HTEEPT----NWSRR
YKAN-----LEK----LASGDVNKVAE-VV-RDL-----WRRDQE-RG-LSAGEKRMLAK
ARQILVGELALAENTDDEKATIIL-----DE-A-LAAAS---------------------
-------------------
>gi|750276401|ref|WP_040562798.1| CarD family transcriptional regulator [Kineosphaera limosa]
-MS-----------------FQVGETVVYPHHGAALIEEIKTRTIR--GEEKL-YLVLK-
VA-QGD--LTIEVPAENCDLVGVRDVVGQEGLDRVFQVL-RAE--HTEEPT----NWSRR
YKAN-----LEK----LASGDVIKVAE-VV-RDL-----WRRDKE-RG-LSAGEKRMLAK
ARQILVSELALAEKTDEVKAESIL-----DE-V-LAS-----------------------
-------------------
>gi|504910750|ref|WP_015097852.1| transcriptional regulator [Saccharothrix espanaensis]
-MV-----------------FKVGETVVYPHHGAALIEAIETRLIK--GEEKK-YLVLK-
VA-QGD--LTVRVPADNAEIVGVRDVVGQEGLDKVFEVL-RAP--HTEEPT----NWSRR
YKAN-----LEK----LASGDVNKVAE-VV-RDL-----WRREKD-RG-LSAGEKRMLAK
ARQILVSELALAEGTDEDKAEVLL-----DE-V-LATAS---------------------
-------------------
>gi|736714321|ref|WP_034719207.1| CarD family transcriptional regulator [Intrasporangium chromatireducens]
-MA-----------------FKVGETVVYPHHGAALIEEINTRTIK--GEDKL-YLKLK-
VA-QGD--LTIEVPAENCDLVGVRDVVGQEGLDRVFEVL-RAP--HTEEPT----NWSRR
YKAN-----LEK----LASGDVIKVAE-VV-RDL-----WRRDQD-RG-LSAGEKRMLAK
ARQILVSELALAEKTDEDKAESIL-----DE-V-LAS-----------------------
-------------------
>gi|760036868|ref|WP_043719844.1| CarD family transcriptional regulator [Kutzneria sp. 744]
-MV-----------------FKVGETVVYPHHGAALIEAIETRLIK--GEEKK-YLVLK-
VA-QGD--LTVRVPADNAEIVGVRDVVGQDGLNRVFEVL-RAP--HTEEPT----NWSRR
YKAN-----LEK----LASGDVNKVAE-VV-RDL-----WRREKD-RG-LSAGEKRMLAK
ARQILVSELALAEGTDEDKAEVLL-----DE-V-LATAS---------------------
-------------------
>gi|638971521|ref|WP_024442376.1| MULTISPECIES: CarD family transcriptional regulator [Mycobacterium]
-MI-----------------FKVGDTVVYPHHGAALIEAIETRAIK--GEQKD-YLVLK-
VA-QGD--LTVRVPAENAEYVGVRDVVGQEGLDKVFQVL-RAP--HTEEPT----NWSRR
YKAN-----LEK----LASGDVHKVAE-VV-RDL-----WRRDQE-RG-LSAGEKRMLAK
ARQILVGELALAENTDDAKAETIL-----DE-V-LAAAS---------------------
-------------------
>gi|652423912|ref|WP_026819322.1| CarD family transcriptional regulator [Arthrobacter castelli]
-MV-----------------FEVGETVVYPHHGAAKIEEIKMRTIR--GEEKM-YLKLK-
VA-QGD--LTIEVPADNVDLVGVRDVVNKDGLEHVFDVL-RAE--FTEEPT----NWSRR
YKAN-----LEK----LASGDVIKVAE-VV-RDL-----WRRDHD-RG-LSAGEKRMLAK
ARQILISELALAEKTDEDKAASVL-----DE-V-LAG-----------------------
-------------------
>gi|503259073|ref|WP_013493734.1| CarD family transcriptional regulator [Intrasporangium calvum]
-MV-----------------FKVGETVVYPHHGAALIEEINTRTIK--GEDKL-YLKLK-
VA-QGD--LTIEVPAENCDLVGVRDVVGQEGLDRVFEVL-RAP--HTEEPT----NWSRR
YKAN-----LEK----LASGDVIKVAE-VV-RDL-----WRRDQD-RG-LSAGEKRMLAK
ARQILVSELALAEKTDEDKAESIL-----DE-V-LAS-----------------------
-------------------
>gi|493955307|ref|WP_006899032.1| hypothetical protein [Gordonia paraffinivorans]
-MN-----------------FKVGDTVVYPHHGAARVEDIVTRTIK--GEQIE-YLVLKV
AD--GD--MTVQIPSSKLEYVGVRDVVGQEGLDQVFQVL-RAP--HTEEPT----NWARR
FKAN-----QEK----LISGDIIKVAE-IV-RDL-----WRREQD-RG-LSAGEKRMLTR
ARRVLVDELSLAQNTDDEKAASIL-----DE-V-LAAAS---------------------
-------------------
>gi|491280794|ref|WP_005138865.1| CarD family transcriptional regulator [Mycobacterium rhodesiae]
-MI-----------------FKVGDTVVYPHHGAALIEAIETRTIK--GEQKE-YLVLK-
VA-QGD--LTVRVPAENAEYVGVRDVVGQEGLDKVFQVL-RAP--HTEEPT----NWSRR
YKAN-----LEK----LASGDVNKVAE-VV-RDL-----WRRDQE-RG-LSAGEKRMLAK
ARQILVGELALAENTDDEKATIIL-----DE-A-LAAAS---------------------
-------------------
>gi|503596722|ref|WP_013830798.1| MULTISPECIES: CarD family transcriptional regulator [Mycobacterium]
-MI-----------------FKVGDTVVYPHHGAALIEAIETRTIK--GEQKD-YLVLK-
VA-QGD--LTVRVPAENAEYVGVRDVVGQEGLDKVFQVL-RAP--HTEEPT----NWSRR
YKAN-----LEK----LASGDVHKVAE-VV-RDL-----WRRDQE-RG-LSAGEKRMLAK
ARQILVGELALAENTDDAKAETIL-----DE-V-LAAAS---------------------
-------------------
>gi|736807991|ref|WP_034809857.1| CarD family transcriptional regulator [Intrasporangium oryzae]
-MV-----------------FKVGETVVYPHHGAALIEEINTRTIR--GEDKL-YLKLK-
VA-QGD--LTIEVPAENCDLVGVRDVVGQEGLDRVFEVL-RAP--HTEEPT----NWSRR
YKAN-----LEK----LASGDVIKVAE-VV-RDL-----WRRDQD-RG-LSAGEKRMLAK
ARQILVSELALAEKTDEDKAESIL-----DE-V-LAS-----------------------
-------------------
>gi|738382516|ref|WP_036334607.1| CarD family transcriptional regulator [Modestobacter sp. KNN45-2b]
-MG-----------------FTVGETVVYPHHGAALIEAIEQRTIK--GVEKS-YLVLK-
VA-QGD--LTVRVPADNAEIVGVRDVVGQEGLNKVFEVL-RAP--HTEEPT----NWSRR
YKAN-----LEK----LASGDVNKVAE-VV-RDL-----WRRDKD-RG-LSAGEKRMLSK
ARQILVSELALAEGTNEDKAEVLL-----DE-V-LAS-----------------------
-------------------
>gi|502592020|ref|WP_012829613.1| CarD family transcriptional regulator [Haliangium ochraceum]
M-----VE------------FSIGDKAVYPAQGVAEVVGIENKEIN--STICS-FYVLKV
LD--TE--MQILVPKDKADQVGLRPVASDEEVEEVFDIL-REQ--DI-H-IDK-QTWNRR
YRGF-----MEK----IKTGSLFEVAE-VF-RDL-----YRLKST-KT-LSFGERRMLDT
AKNLIVKELAVARNWDEQRVEKEL-----EK-A-FAA-----------------------
-------------------
>gi|644672990|ref|WP_025354083.1| CarD family transcriptional regulator [Kutzneria albida]
-MV-----------------FKVGETVVYPHHGAALIEAIETRLIR--GEEKK-YLVLK-
VA-QGD--LTVRVPADNAEIVGVRDVVGQDGLNRVFEVL-RAP--HTEEPT----NWSRR
YKAN-----LEK----LASGDVNKVAE-VV-RDL-----WRREKD-RG-LSAGEKRMLAK
ARQILVSELALAEGTDEDKAEVML-----DE-V-LATAS---------------------
-------------------
>gi|772565085|ref|WP_045255828.1| CarD family transcriptional regulator [Microbacterium hydrocarbonoxydans]
-ML-----------------FEVGETVVYPHHGAATIIEVKERIIK--GEAKK-YLKLN-
VT-QGD--LIIEVPAENVDLVGVRDVIGKEGLDHVFEVL-RAP--FTEEPT----NWSRR
YKAN-----LEK----LASGDVIKVSE-VV-RDL-----WRRDQD-RG-LSAGEKRMLAK
ARQILISELALAEKIDEDKAGALL-----DE-V-LAS-----------------------
-------------------
>gi|640679771|ref|WP_025104308.1| CarD family transcriptional regulator [Microbacterium paraoxydans]
-ML-----------------FEVGETVVYPHHGAATIIEVKERVIK--GETKK-YLKLN-
VT-QGD--LIIEVPAENVDLVGVRDVIGKEGLDHVFEVL-RAP--FTEEPT----NWSRR
YKAN-----LEK----LASGDVIKVSE-VV-RDL-----WRRDQD-RG-LSAGEKRMLAK
ARQILISELALAEKIDEDKAGALL-----DE-V-LAS-----------------------
-------------------
>gi|502711754|ref|WP_012946870.1| CarD family transcriptional regulator [Geodermatophilus obscurus]
-MG-----------------FTVGETVVYPHHGAALIEAIETRVIK--GEERA-YLVLK-
VA-QGD--LTVRVPADNAEIVGVRDVVGQDGLNRVFEVL-RAP--HTEEPT----NWSRR
YKAN-----LEK----LASGDVNKVAE-VV-RDL-----WRRDKD-RG-LSAGEKRMLSK
ARQILVSELALAEGTNEDKAEVLL-----DE-V-LAS-----------------------
-------------------
>gi|750638623|ref|WP_040920488.1| transcriptional regulator, partial [Leptonema illini]
MQKVK-KE------SVEETGFAEGDYIVYPMHGVGRVTGIQKQTIL--GNKTL-CYILEI
QS--NK--MKVVIPVNKAKETGIRAIIKKTDVKKVTNLL-QKD--EVDT---E-EDWKIR
YQNN-----LNK----IKSGSIYSVAE-VC-RNL-----YKRARD-KE-LSLMEKRLYES
AYNLITSEIAIAKGITQEEAGNLI-----SD-I-LS------------------------
-------------------
>gi|872696067|ref|WP_048548026.1| CarD family transcriptional regulator [Tetrasphaera jenkinsii]
-MV-----------------FKVGETVVYPHHGAALIEEIKTRVIK--GEEKL-YLKLK-
VA-QGD--LTIEVPAENCDLVGVRDVVGQEGLDRVFEVL-RAP--HTEEPT----NWSRR
YKAN-----LEK----LASGDVIKVAE-VV-RDL-----WRRDKD-RG-LSAGEKRMLSK
ARQILVSELALAEKTDEVNAESIL-----DG-V-LAS-----------------------
-------------------
>gi|493950381|ref|WP_006894267.1| MULTISPECIES: hypothetical protein [Gordonia]
-MN-----------------FKVGDTVVYPHHGAARVEDIVIRTIK--GEEIE-YLVLKV
AD--GD--MTVQIPSSKLDYVGVRDVVGQEGLDQVFQVL-RAP--HTEEPT----NWARR
FKAN-----QEK----LISGDIIKVAE-IV-RDL-----WRREQD-RG-LSAGEKRMLTR
ARRVLVDELSLAQHTNDAKADSML-----DE-I-LAAAS---------------------
-------------------
>gi|652462942|ref|WP_026857724.1| CarD family transcriptional regulator [Geodermatophilaceae bacterium URHB0062]
-MG-----------------FTVGETVVYPHHGAALIEAIEQRTIK--GVEKA-YLVLK-
VA-QGD--LTVRVPADNAEIVGVRDVVGQEGLNRVFEVL-RAP--HTEEPT----NWSRR
YKAN-----LEK----LASGDVNKVAE-VV-RDL-----WRRDKD-RG-LSAGEKRMLSK
ARQILVSELALAEGTNEDKAEVLL-----DE-V-LAS-----------------------
-------------------
>gi|670502667|ref|WP_031450563.1| CarD family transcriptional regulator [Desulfobacula sp. TS]
MGEQTN---VIKAA-STKKEFSKGDLAVYPAHGVGCIESIESKEIN--GDIMN-FYMMKI
VE--NG--MVIMIPTSNVESVGLREVISETEVPEVYKVM-QEK--AQ-G-ADN-QTWNRR
YREY-----MDK----IKTGSIYDVAE-VF-RDL-----FQLKLE-KD-LSFGERKLLDT
AQNLLVQELSTAKDIDEKAMMQEI-----EN-L-FN------------------------
-------------------
>gi|551302008|ref|WP_022921966.1| CarD family transcriptional regulator [Ornithinimicrobium pekingense]
-MT-----------------FKVGETVVYPHHGAALIEEMKTRTIK--GEEKL-YLKLK-
VA-QGD--LTIEVPAENCDLVGVRDVVGKEGLDKVFAVL-RAE--HTEEPT----NWSRR
YKAN-----LEK----LASGDVIKVAE-VV-RDL-----WRRDKD-RG-LSTGEKRLLSK
ARQILVSELALAEKTNEDTAEATL-----DE-V-LAS-----------------------
-------------------
>gi|517974449|ref|WP_019144657.1| CarD family transcriptional regulator [Aeromicrobium massiliense]
-MT-----------------FRVGETVVYPNHGAALIEDIETRVIK--GQERE-YLVLRI
QS-QND--LIVRVPADNVDLVGVRDVVDEQGLERVFNVL-RAE--HVEEPT----NWSRR
YKAN-----VEK----LHSGDVLKVAE-VV-RDL-----WRRDHE-RG-LSAGEKRMLSK
ARQILVSELALAERTNEDKAEIRL-----DE-V-LASATPAA------------------
-------------------
>gi|497396655|ref|WP_009710868.1| CarD family transcriptional regulator [Desmospora sp. 8437]
-M------------------FNIGDKVVYPMHGAGIIEAIEEKEIL--GESQR-YYVMRM
PV--GD--MKVMIPMSKVDSIGLREVVDEKTISEVIERL-ANG--SAEVSS----NWNRR
YRAN-----LDK----MKSGDIHDLAD-VV-RCL-----MLRDKE-KG-LSTGERKMLDN
ARQILISELVLAKEMEESQAFGLL-----DE-I-IL--SESKPRVERA------------
-------------------
>gi|551248851|ref|WP_022869132.1| CarD family transcriptional regulator [Actinomyces vaccimaxillae]
-MS-----------------FEIGETVVYPHHGAATIEEITIRKIR--GEEKT-YLTLR-
VN-QGD--LTIQVPADNVDLVGVRDVVDEDGLEEVLSVL-RAP--YIEEPT----NWSRR
YKAN-----QEK----IATGNIVKVSE-VV-RDL-----TRRDDQ-KK-LSTGEKRMLTK
ARQILISELALAREIDKASAAERL-----DQ-I-LEEGRVDYPEDETAAEE---------
-------------------
>gi|491346868|ref|WP_005204805.1| MULTISPECIES: CarD family transcriptional regulator [Gordonia]
-MN-----------------FKVGDTVVYPHHGAARVEDIVTRTIK--GEQIE-YLVLKV
AD--GD--MTVQIPSTKLEYVGVRDVVGEEGLDQVFQVL-RAP--HTEEPT----NWARR
FKAN-----QEK----LISGDIIKVAE-IV-RDL-----WRREQD-RG-LSAGEKRMLTR
ARRVLVDELSLAQNTDDERATSIL-----DE-V-LAAAS---------------------
-------------------
>gi|516433140|ref|WP_017822195.1| CarD family transcriptional regulator [Brachybacterium muris]
-MN-----------------FAVGETVVYPHHGAALIEEVKTRTIK--GEERT-YLKLK-
VA-QGD--LTIEVPADNVDLVGVRDVVDKEGLAEVFEVL-RQP--YTEEPT----NWSRR
YKAN-----VEK----LASGDVKKVAE-VV-RDL-----WRRDQD-RG-LSAGEKRMLAK
ARQILVSELALAEKTDEGNAESIL-----DE-V-LAS-----------------------
-------------------
>gi|497834892|ref|WP_010149048.1| CarD family transcriptional regulator [Serinicoccus profundi]
-MT-----------------FKVGETVVYPHHGAALIEEMKTRTIK--GEEKL-YLKLK-
VA-QGD--LTIEVPADNCDLVGVRDVVGKEGLDKVFAVL-RAE--HTEEPT----NWSRR
YKAN-----LEK----LASGDVIKVAE-VV-RDL-----WRRDKD-RG-LSTGEKRLLSK
ARQILVSELALAEKTNEDTAEATL-----DE-V-LAS-----------------------
-------------------
>gi|809062971|ref|WP_046316144.1| CarD family transcriptional regulator [Mycobacterium sp. UM_Kg1]
-MI-----------------FKVGDTVVYPHHGAALIEAIETRTIK--GEQKD-YLVLK-
VA-QGD--LTVRVPAENAEYVGVRDVVGQEGLDKVFQVL-RAP--HTEEPT----NWSRR
YKAN-----LEK----LASGDVHKVAE-VV-RDL-----WRRDQE-RG-LSAGEKRMLAK
ARQILVGELALAENTDDAKAEIIL-----DE-V-LAAAS---------------------
-------------------
>gi|504551719|ref|WP_014738821.1| CarD family transcriptional regulator [Modestobacter marinus]
-MG-----------------FTVGETVVYPHHGAALIEAIEQRTIK--GVEKR-YLVLK-
VA-QGD--LTVRVPADNAEIVGVRDVVGQDGLNKVFEVL-RAP--HTEEPT----NWSRR
YKAN-----LEK----LASGDVNKVAE-VV-RDL-----WRRDKD-RG-LSAGEKRMLSK
ARQILVSELALAEGTNEDKAELLL-----DE-V-LAS-----------------------
-------------------
>gi|503197871|ref|WP_013432532.1| MULTISPECIES: CarD family transcriptional regulator [Caldicellulosiruptor]
-M------------------YKVGDTIIHPLHGAGRIVEIVEEKVF--DSVQK-YYVVKI
LY--NG--MKVLVPVKSASEIGIRNVISEEEANRVFELL-KDN--SFKVDINSCGNYNKR
IREN-----QQK----LKSGNIYCVVE-VL-KML-----AMREKV-KG-LSTNEKMMFNT
AKQILVSELGLAKGIAIEEVERMV-----DS-I-LFELETAE------------------
-------------------
>gi|738853296|ref|WP_036742385.1| CarD family transcriptional regulator [Peptostreptococcaceae bacterium oral taxon 113]
-M------------------FNIGDKIVHPMHGAGVIECVEEKDFL--GEKKN-YYKIKM
VL--RG--IDISIPIDKIEKLGLRSVMDNQTKETVKAIL-GGR--MGDMPE----NWNQR
YRAN-----LEL----IKTGDVRELAV-VV-RNL-----FLLDME-KG-LSAGEKKMLNV
AKQMMISEIMILENREALEIEREI-----DC-L-IKEISE--------------------
-------------------
>gi|545656632|ref|WP_021763858.1| hypothetical protein [Leifsonia aquatica]
-ML-----------------FEVGETVVYPHHGAATITEVKKRIIK--GEEKL-YLKLN-
VT-QGD--LTIEVPAENVDLVGVRDVIGKEGLDRVFEVL-RAP--FTEEPT----NWSRR
YKAN-----LEK----LASGDVIKVSE-VV-RDL-----WRRDQD-RG-LSAGEKRMLAK
ARQILISELALAEKTDDEKASSLL-----DE-V-LAS-----------------------
-------------------
>gi|765345909|ref|WP_044664138.1| CarD family transcriptional regulator [Syntrophaceticus schinkii]
--M-----------------FKVGDHIVHPMHGAGVVEGLEKR-----GEQKQIYFVLRL
FS--GN--LKVLVPADKTDKIGVRRVITEDEIASVVKVLERDD--QEKTIP----NWNHR
YRAN-----LEK----IRTGNVFAVAE-VV-RSL-----MRQDQR-KG-LSSGEKRMLES
AFQILSSELVLAGNMDMMEVETMI-----KE-A-VAGE----------------------
-------------------
>gi|656112760|ref|WP_029136266.1| CarD family transcriptional regulator [Nakamurella lactea]
-MV-----------------FKVGETVVYPHHGAALIQATETRVVK--GEEKL-YLVLK-
VA-QGD--LTVKVPAENAEIVGVRDVVDQTGLDHVFEVL-RAP--HTEEPT----NWSRR
YKAN-----LEK----LASGDVNKVAE-VV-RDL-----WRRDRE-RG-LSAGEKRMLAK
ARQILVSELALAEHTDEDKAEVIL-----DE-V-LAS-----------------------
-------------------
>gi|498800008|ref|WP_010839480.1| CarD family transcriptional regulator [Rhodococcus rhodnii]
-MI-----------------FKVGDTVVYPHHGAALIEAIETRAIK--GEQKE-YLVLK-
VA-QGD--LTVRVPAENAEYVGVRDVVGQEGLDKVFEVL-RAP--HTEEPT----NWSRR
YKAN-----LEK----LASGDVNKVAE-VV-RDL-----WRREQD-RG-LSAGEKRMLAK
ARQILVGELALAEGTDSDKAETIL-----DE-V-LAAAS---------------------
-------------------
>gi|759989840|ref|WP_043673510.1| CarD family transcriptional regulator [Clavibacter michiganensis]
-MI-----------------FEVGETVVYPHHGAATIIEVKKRVIR--GEEKL-YLKLDV
SQ--GG--LQIEVPAENVDMVGVRDVIGREGVERVFEVL-RAE--FTEEPT----NWSRR
YKAN-----LEK----LASGDVLKVAE-VV-RDL-----WRRNQD-RG-LSAGEKSMLQK
ARGILVGELALAEKTDEEHASTLL-----DE-V-LAS-----------------------
-------------------
>gi|638998339|ref|WP_024451602.1| MULTISPECIES: CarD family transcriptional regulator [Mycobacterium]
-MI-----------------FKVGDTVVYPHHGAALIEAIETRTIK--GEQKE-YLVLK-
VA-QGD--LTVRVPAENAEYVGVRDVVGQEGLDKVFQVL-RAP--HTEEPT----NWSRR
YKAN-----LEK----LASGDVNKVAE-VV-RDL-----WRRDQE-RG-LSAGEKRMLAK
ARQILVGELALAENTDDEKAETIL-----DE-V-LAAAS---------------------
-------------------
>gi|656085759|ref|WP_029116780.1| CarD family transcriptional regulator [Mycobacterium sp. URHB0044]
-MI-----------------FKVGDTVVYPHHGAALIEAIETRTIK--GEQKE-YLVLK-
VA-QGD--LTVRVPADNAEYVGVRDVVGQEGLDKVFQVL-RAP--HTEEPT----NWSRR
YKAN-----LEK----LASGDVNKVAE-VV-RDL-----WRRDQE-RG-LSAGEKRMLAK
ARQILVGELALAENTDDEKAETIL-----DE-V-LAAAS---------------------
-------------------
>gi|806843032|ref|WP_046190573.1| MULTISPECIES: CarD family transcriptional regulator [Mycobacterium]
-MI-----------------FKVGDTVVYPHHGAALIEAIETRTIK--GEQKD-YLVLK-
VA-QGD--LTVRVPADNAEYVGVRDVVGQEGLDKVFQVL-RAP--HTEEPT----NWSRR
YKAN-----LEK----LASGDVHKVAE-VV-RDL-----WRRDQE-RG-LSAGEKRMLAK
ARQILVGELALAENTDDAKAEIIL-----DE-V-LAAAS---------------------
-------------------
>gi|497463365|ref|WP_009777563.1| CarD family transcriptional regulator [Janibacter sp. HTCC2649]
-MV-----------------FKVGETVVYPHHGAARIEEINKRTIK--GVERL-YLKLK-
VA-QGD--LVIEVPAENCDLVGVRDVVDKAGLEKVFEVL-RAP--FAEEPT----NWSRR
FKAN-----LEK----LASGDVIKVAE-VV-RDL-----WRRDKD-RG-LSAGEKRMLSK
ARQILVSELALAEKTDEEKAETIL-----DE-V-LAS-----------------------
-------------------
>gi|506226417|ref|WP_015746192.1| CarD family transcriptional regulator [Nakamurella multipartita]
-MV-----------------FNVGETVVYPHHGAALIQATETRTVK--GVEKL-YLVLK-
VA-QGD--LTVKVPADNAEIVGVRDVVDRTGLDHVFEVL-RAP--HTEEPT----NWSRR
YKAN-----LEK----LASGDVNKVAE-VV-RDL-----WRRDRE-RG-LSAGEKRMLAK
ARQILVSELALAEGTNEVRAEGIL-----DE-V-LAS-----------------------
-------------------
>gi|829090839|ref|WP_047312327.1| CarD family transcriptional regulator [Dermacoccus sp. PE3]
-ME-----------------FKVGATVVYPHHGAATIEEIKVRKIK--GEDKQ-YLVLN-
VA-QGD--LTIEVPAENCDLVGVRDVVDKEGLEKVFEVL-RAE--HTEEPT----NWSRR
YKAN-----LEK----LASGDVIKVAE-VV-RDL-----WRRDQD-RG-LSAGEKRMLAK
ARQILVSELALAEHTNEDKAEATL-----DE-V-LAS-----------------------
-------------------
>gi|499499915|ref|WP_011186555.1| CarD family transcriptional regulator [Leifsonia xyli]
-ML-----------------FEVGETVVYPHHGAATITEVKKRTIK--GEEKL-YLKLN-
VT-QGD--LTIEVPADNVDLVGVRDVIGREGLDRVFEVL-RAP--FTEEPT----NWSRR
YKAN-----LEK----LASGDVIKVSE-VV-RDL-----WRRDQD-RG-LSAGEKRMLAK
ARQILISELALAEKTDDEKASSLL-----DE-V-LAS-----------------------
-------------------
>gi|494003931|ref|WP_006946459.1| MULTISPECIES: CarD family transcriptional regulator [Dermacoccus]
-ME-----------------FKVGETVVYPHHGAATIEEIKVRKIK--GEDKQ-YLVLN-
VA-QGD--LTIEVPAENCDLVGVRDVVDKAGLEKVFEVL-RAE--HTEEPT----NWSRR
YKAN-----LEK----LASGDVIKVAE-VV-RDL-----WRRDQD-RG-LSAGEKRMLAK
ARQILVSELALAEHTNEDKAEATL-----DE-V-LAS-----------------------
-------------------
>gi|516971915|ref|WP_018191799.1| MULTISPECIES: CarD family transcriptional regulator [Microbacteriaceae]
-ML-----------------FEVGETVVYPHHGAATITEVKKRIIK--GEEKL-YLKLN-
VT-QGD--LTIEVPAENVDLVGVRDVIGREGLDRVFEVL-RAP--FTEEPT----NWSRR
YKAN-----LEK----LASGDVIKVSE-VV-RDL-----WRRDQD-RG-LSAGEKRMLAK
ARQILISELALAEKTDDEKASSLL-----DE-V-LAS-----------------------
-------------------
>gi|495636212|ref|WP_008360791.1| CarD family transcriptional regulator [Nocardioides luteus]
-MT-----------------FTVGETVVYPNHGAAVIEDIEMRTIK--GEERQ-YLVLRI
IA-QQD--LVVRVPANNLELVGVRDVVDKDGLDRVFEVL-RAE--HVEEPT----NWSRR
YKAN-----LEK----LHSGDVMKVAE-VV-RDL-----WRRERD-RG-LSAGEKRMLAK
ARQILVSELALCEHTNEDKAEVLL-----DE-V-LAS-----------------------
-------------------
>gi|503022582|ref|WP_013257558.1| CarD family transcriptional regulator [Desulfarculus baarsii]
-------------------MFDLGQLAVYPAHGVGRIEAVEEKTIG--GAQQC-FYILRI
LE--ND--MIIMVPTANAGAVGLRPIIPTEEVPQVLSIL-RDH--DV-I-IEN-QTWNRR
YRDY-----MSK----IKTGSVYEVAE-VL-RDL-----FILKSD-KE-LSFGERKMLDT
ARNLLVKELSIAQQQTEDVVAAQV-----EG-I-FCHC----------------------
-------------------
>gi|496514311|ref|WP_009222594.1| MULTISPECIES: CarD family transcriptional regulator [Peptoniphilus]
-M------------------FDIGDKVVYPMHGAGVIVAIEDREIL--GEIRK-YYILKM
PI--ND--MKVMVPVENADEVGVREILDEDKMNLVLEVLSCNE--ITNMPK----NWNRR
YRFN-----MDR----IKSGNIEEIAK-VV-RCL-----ERLDSK-KS-LSTGERKMLNG
AKQIIVSEMVLVYNKSVEEITELV-----DK-K-VLD---------N-------------
-------------------
>gi|504187373|ref|WP_014374475.1| CarD family transcriptional regulator [Blastococcus saxobsidens]
-MG-----------------FTVGETVVYPHHGAALIEAIEKRTIK--GVEKA-YLVLK-
VA-QGD--LTVRVPADNAEIVGVRDVVGQEGLDKVFEVL-RAP--HTEEPT----NWSRR
YKAN-----LEK----LASGDVNKVAE-VV-RDL-----WRRDKD-RG-LSAGEKRMLSK
ARQILVSELALAEGTNEDKAEILL-----DE-V-LAS-----------------------
-------------------
>gi|749987880|ref|WP_040337433.1| CarD family transcriptional regulator [Candidatus Blastococcus massiliensis]
-MG-----------------FTVGETVVYPHHGAALIEAIEQRTIK--GVERA-YLVLK-
VA-QGD--LTVRVPADNAEIVGVRDVVGQEGLDKVFEVL-RAP--HTEEPT----NWSRR
YKAN-----LEK----LASGDVNKVAE-VV-RDL-----WRRDKD-RG-LSAGEKRMLSK
ARQILVSELALAEGTNEDKAEILL-----DE-V-LAS-----------------------
-------------------
>gi|490175790|ref|WP_004074420.1| CarD family transcriptional regulator [Desulfobacter postgatei]
MAKQSGTNKAKENSKSTKKAFSKGDMAVYPAHGVGCIESIETQEIN--GDTMN-FYMMKI
VE--NG--MTIMIPTSNVESVGLREVIPETEVPQVYEVM-QKK--AQ-A-SDN-QTWNRR
YREY-----MDK----IKTGSIYDVAE-VF-RDL-----FQLKLE-KD-LSFGERKLLDT
AQNLLVQELSMAKDVDEAYMIKEI-----EN-L-FN------------------------
-------------------
>gi|657620008|ref|WP_029431001.1| CarD family transcriptional regulator [Blastococcus sp. URHD0036]
-MG-----------------FTVGETVVYPHHGAALIEAIEQRTIK--GVEKA-YLVLK-
VA-QGD--LTVRVPADNAEIVGVRDVVGQEGLDKVFEVL-RAP--HTEEPT----NWSRR
YKAN-----LEK----LASGDVNKVAE-VV-RDL-----WRRDKD-RG-LSAGEKRMLSK
ARQILVSELALAEGTNEDKAEILL-----DE-V-LAS-----------------------
-------------------
>gi|657223941|ref|WP_029337651.1| CarD family transcriptional regulator [Geodermatophilaceae bacterium URHB0048]
-MG-----------------FTVGETVVYPHHGAALIEAIEQRTVK--GVEKA-YLVLK-
VA-QGD--LTVRVPADNAEIVGVRDVVGQEGLDKVFEVL-RAP--HTEEPT----NWSRR
YKAN-----LEK----LASGDVNKVAE-VV-RDL-----WRRDKD-RG-LSAGEKRMLSK
ARQILVSELALAEGTNEDKAEILL-----DE-V-LAS-----------------------
-------------------
>gi|503351160|ref|WP_013585821.1| CarD family transcriptional regulator [Microbacterium testaceum]
-ML-----------------FEVGETVVYPHHGAATIIEVKERVIK--GETKK-YLKLN-
VT-QGD--LVIEVPADNVDLVGVRDVIGKEGLDRVFDVL-RAP--FTEEPT----NWSRR
YKAN-----LEK----LASGDVIKVSE-VV-RDL-----WRRDQD-RG-LSAGEKRMLAK
ARQILVSELALAEKTDEDRASVVL-----DE-V-LAS-----------------------
-------------------
>gi|655132774|ref|WP_028579826.1| CarD family transcriptional regulator [Desulfobulbus japonicus]
-------------------MFSEGDMAVYPAHGVGLIEAIETQTIG--GIDQS-FYVMKI
LD--ND--MTIMIPTANSENVGLRAIISSDEVTRVIDIL-KER--DI-K-INA-QTWNRR
YRDY-----MEK----IKTGSVFEVAV-VL-RDL-----FLLKED-KE-LSYGERKMLDT
AKSLLVKELSLAQELEETSIEQQI-----EQ-L-FC------------------------
-------------------
>gi|494511018|ref|WP_007300476.1| CarD family transcriptional regulator [Rhodococcus imtechensis]
-MN-----------------LNIGDIFLYPHHGSVTVTKLTTRMFN--DLPTE-YVQFEV
AQ--NG--LSIEIPIAKAESIGVRNAINNDEVGRVFDIL-RGP--TVDDPS----NWSRR
FKAN-----QEK----LTVGGIFTVSE-VI-RDL-----MTRSQV-KP-LSAGEKRQLEH
AMQLVISELVLAMKSDPDETRRRI-----EA-I-YEPASASTAAAIAV------------
-------------------
>gi|652541951|ref|WP_026935841.1| CarD family transcriptional regulator [Gulosibacter molinativorax]
-MK-----------------LEVGETVVYPHHGAATIEEVKTRVIR--GEEKM-YLKLNV
AQ--GD--LTIEVPADNVELVGVRDVIDEKGLEEVFDVL-RAP--ITEEPT----NWSRR
YKSN-----MEK----LASGDVIKVSE-VV-RDL-----WRRDQD-KG-LSAGEKRMLSK
ARQVLVSELALAEETSEDAANEHL-----DQ-V-LAS-----------------------
-------------------
>gi|551218775|ref|WP_022846713.1| transcriptional regulator [Desulfurobacterium sp. TC5-1]
-------------------MIKIGDKVAYPPHGVGIVEGEEKRTVG--EREIL-FFRIKL
LG--KN--MSVLVPENIIESSGIRPVLDEKEIDEIFQFL-SEV--PENISS----KWTVR
HRLN-----VDR----IKTGDVKELAV-VV-RNL-----SYRTKE-KE-LSYSEKRMFEE
AFEKLSEEIALSLGKDIKEVKKKI-----RK-I-LKEVKKR-------------------
-------------------
>gi|739365865|ref|WP_037226893.1| CarD family transcriptional regulator [Rhodococcus wratislaviensis]
-MN-----------------LNIGDIFLYPHHGSVTVTKLTTRMFN--DLPTE-YVQFEV
AQ--NG--LSIEIPVAKAESIGVRNAINNDEVGRVFDIL-RGP--TVDDPS----NWSRR
FKAN-----QEK----LTVGGIFTVSE-VI-RDL-----MTRSQV-KP-LSAGEKRQLEH
AMQLVISELVLAMKSDPDETRRRI-----EA-I-YEPASASTAAVVAV------------
-------------------
>gi|491394734|ref|WP_005252596.1| MULTISPECIES: CarD family transcriptional regulator [Rhodococcus]
-MN-----------------LNIGDIFLYPHHGSVTVTKLTTRMFN--DLPTE-YVQFEV
AQ--NG--LSIEIPVAKAESIGVRNAINNDEVGRVFDIL-RGP--TVDDPS----NWSRR
FKAN-----QEK----LTVGGIFTVSE-VI-RDL-----MTRSQV-KP-LSAGEKRQLEH
AMQLVISELVLAMKSDPDETRRRI-----EA-I-YEPASASTTAAVAV------------
-------------------
>gi|760106494|ref|WP_043788687.1| CarD family transcriptional regulator [Rhodococcus wratislaviensis]
-MN-----------------LNIGDIFLYPHHGSVTVTKLTTRMFN--DLPTE-YVQFEV
AQ--NG--LSIEIPVAKAESIGVRNAINNDEVGRVFDIL-RGP--TVDDPS----NWSRR
FKAN-----QEK----LTVGGIFTVSE-VI-RDL-----MTRSQV-KP-LSAGEKRQLEH
AMQLVISELVLAMKSDPDETRRRI-----EA-I-YESAAASAPVAVAV------------
-------------------
>gi|504510721|ref|WP_014697823.1| CarD family transcriptional regulator [Bifidobacterium animalis]
-MG-----------------YKVGDMVVYPRHGAARVEEISQRTVK--GVTRE-YLKLSV
LS-SDD--LEIFVPVDNLKKVGVRDIVDGDEVSRVFEIL-RTP--IVEKEM----NWSRR
YKLN-----VEK----IATGDVNNIAE-VV-RDL-----SQRDVDEHG-LSAGEKRMLTK
ARSILTSEIALSEELSEEETQRLL-----DV-N-LGYTEPQEGDAEHHTEAPE----EPA
QDTLARLESESKKSKKK--
>gi|493402411|ref|WP_006358497.1| MULTISPECIES: CarD family transcriptional regulator [Gordonia]
-MN-----------------FKVGDTVVYPHHGAARVEDIVTRTIK--GEQIE-YLVLKV
AD--GD--MTVQIPSTKLEYVGVRDVVGQEGLDQVFQVL-RAP--HTEEPT----NWARR
FKAN-----QEK----LISGDIIKVAE-IV-RDL-----WRREQD-RG-LSAGEKRMLTR
ARRVLVDELSLAQNTDDEKATIIL-----DE-V-LAAAS---------------------
-------------------
>gi|771516450|ref|WP_045169616.1| CarD family transcriptional regulator [Caldicellulosiruptor sp. Rt8.B8]
-M------------------YKVGDTIIHPLHGAGEIVEIVEEKVF--DCTQK-YYVVKI
LY--NG--MKVLVPINSAEEIGIRNVISEEEANKVFELL-KDN--NFKIDINNCGNYNKR
IREN-----QQK----LKSGNIYCVVE-VL-KML-----AAREKI-KG-LSTNEKIMFNN
AKQILVSELGLAKGLDIEEVEKMV-----DS-I-LFELEIAE------------------
-------------------
>gi|490328283|ref|WP_004217740.1| CarD family transcriptional regulator [Bifidobacterium animalis]
-MG-----------------YKVGDMVVYPRHGAARVEEILQRTVK--GVTRE-YLKLSV
LS-SDD--LEIFVPVDNLKKVGVRDIVDGDEVSRVFEIL-RTP--IVEKEM----NWSRR
YKLN-----VEK----IATGDVNNIAE-VV-RDL-----SQRDVDEHG-LSAGEKRMLTK
ARSILTSEIALSEELSEEETQRLL-----DV-N-LGYAEPQEGDAEHHTEVPE----EPA
QDTLARLESESKKSKKK--
>gi|780368379|ref|WP_045574149.1| CarD family transcriptional regulator [Desulfosporosinus sp. I2]
-M------------------FKVGDKVVYPMHGAGIIESIEEREVL--GELSQ-YYVMHL
PV--GN--MKLFIPLNNVENLGLRQVISPMMVKDVLEVL-KTK--DTAATL----AWNRR
YRAN-----LEK----IKSGDIFEVAN-VV-RSL-----AQRDNE-KG-LSTGEKKMYEN
ACQILISELVLTEGTEEAAVRQWL-----ST-A-LV------------------------
-------------------
>gi|502926746|ref|WP_013161722.1| CarD family transcriptional regulator [Propionibacterium freudenreichii]
-MT-----------------FTVGETVVYPNHGAAVIEDTETRKIK--GEDTL-YLVLRI
LG-QTD--LVVRVPACNLDLVGVRDVVDEEGLEKVFSVL-RAP--HTEEPT----NWSRR
YKAN-----LEK----LHSGDVMKVSE-VV-RDL-----WRREKE-RG-LSAGEKRMLAK
ARQILVSELALAEKVEEERAEVML-----DE-V-LAS-----------------------
-------------------
>gi|740152632|ref|WP_037996992.1| CarD family transcriptional regulator [Thermoactinomyces sp. Gus2-1]
-M------------------FNVGDKVVYPMHGAGVIESIEEKEIL--GERKK-YYVMRM
PI--GD--MKVMVPMSNVEKIGLREVVDESTVDKVLKQM-RQR--DNHDTL----NWNRR
YRAN-----MDK----IKSGDIYEVAE-VV-CSL-----MLRDEE-KG-LSTGERKMLDN
ARQILISELVLARDMNEEKAMELI-----DG-I-FS--DKDS------------------
-------------------
>gi|491336318|ref|WP_005194274.1| CarD family transcriptional regulator [Gordonia rubripertincta]
-MN-----------------FKVGDTVVYPHHGAARVEDIVTRTIK--GEQIE-YLVLKV
AD--GD--MTVQIPSTKLEYVGVRDVVGQEGLDQVFQVL-RAP--HTEEPT----NWARR
FKAN-----QEK----LISGDIIKVAE-IV-RDL-----WRRERD-RG-LSAGEKRMLTR
ARRVLVDELSLAQNTDDEKATIIL-----DE-V-LAAAS---------------------
-------------------
>gi|817175440|ref|WP_046530074.1| CarD family transcriptional regulator [Cellulomonas sp. FA1]
-MT-----------------FTVGETVVYPHHGAAKIEEIKSRTIR--GEEKI-YLKLK-
VA-HGD--LTIEVPAENVDLVGVRDVVGQEGLDRVFEVL-RAP--YTEEPT----NWSRR
YKAN-----LEK----LQSGDVIKVAE-VV-RDL-----SRRDAD-RG-LSAGEKRMLAK
ARQILVSELALAEKTEEDKAEAIL-----DE-V-LAS-----------------------
-------------------
>gi|504120776|ref|WP_014354762.1| CarD family transcriptional regulator [Acetobacterium woodii]
-M------------------YKIGDKIVYPMHGAGVIEAIEEREIF--EETKP-YYIMQI
VS--EG--LQILIPVDKVDDIGVRTIVTQPVIDEMIESLK-LP--MDEMEK----NWNRR
YREH-----LER----LKTGDIFEVAK-VV-KNL-----ILLDRL-KG-LSTGEKKMLNN
ARNFIVSEMVLIQKKDKEEILDLI-----NS-S-VHS---------EA------------
-------------------
>gi|504769605|ref|WP_014956707.1| CarD family transcriptional regulator [Desulfobacula toluolica]
MGEKTN---VIKAA-STKKEFSKGDLAVYPAHGVGCIESIESKEIN--GDIMN-FYMMKI
VE--NG--MVIMIPTSNVESVGLREVISETEVPQVYKVM-QEK--AQ-G-ADN-QTWNRR
YREY-----MDK----IKTGSIYDVAE-VF-RDL-----FQLKLE-KD-LSFGERKLLDT
AQNLLVQELSTAKDIDEKAMMQEI-----ED-L-FN------------------------
-------------------
>gi|656163726|ref|WP_029146356.1| CarD family transcriptional regulator [Microbacterium luticocti]
-ML-----------------FEVGETVVYPHHGAATITEVKTRVIK--GEEKL-YLKLH-
VT-QGD--LKIEVPADNVDLVGVRDVIGREGLERVFEVL-RAP--FTEEPT----NWSRR
YKAN-----LEK----LASGDVIKVSE-VV-RDL-----WRRDQD-RG-LSAGEKRMLAK
ARQILVSELALAEKTDEEKASGLL-----DE-V-LAS-----------------------
-------------------
>gi|503884204|ref|WP_014118198.1| CarD family transcriptional regulator [Oscillibacter valericigenes]
-M------------------FSVGDMVVHPMHGAGVIDSIVNEKIG--DTSQD-YYVFKI
LV--GG--LLLKIPTANSDVIGLRPVSDRETVEDMFKAL-PTM--EIDEST----NWNKR
YRDN-----LQR----LKSGDLYELAR-VV-KSL-----TQRDRE-RG-LSTGERKMLHN
AKQILISEIVLTGIGNYEQVEQRL-----DG-A-MEV-----------------------
-------------------
>gi|737948705|ref|WP_035912699.1| CarD family transcriptional regulator [Knoellia sinensis]
-MV-----------------FKVGETVVYPHHGAARIEEINKRTIK--GEEKL-YLKLK-
VA-QGD--LVIEVPAENCDLVGVRDVVDKAGLEKVFEVL-RAP--FAEEPT----NWSRR
FKAN-----LEK----LASGDVIKVAE-VV-RDL-----WRRDKD-RG-LSAGEKRMLSK
ARQILVSELALAEKTDEDKAESIL-----DE-V-LAS-----------------------
-------------------
>gi|663752866|ref|WP_030528500.1| CarD family transcriptional regulator [Phycicoccus jejuensis]
-MV-----------------FKVGETVVYPHHGAARIEEIKTRTIR--GEEKL-YLKLK-
VA-QGD--LVIEVPAENCDLVGVRDVVDKAGLDKVFEVL-RTP--YAEEPT----NWSRR
FKAN-----LEK----LASGDVIKVAE-VV-RDL-----WRRDKD-RG-LSAGEKRMLAK
ARQILVSELALAEKTDEDKAESIL-----DE-V-LAS-----------------------
-------------------
>gi|494146083|ref|WP_007085829.1| CarD family transcriptional regulator [Bacillus bataviensis]
-------------------MFTIGDLVIYSAHGICKIDDICEKTIS--GITRT-YYVLHP
MD-NNHQ-LTISTPVNNDKVV-MLELIQQEETNEILESF-KNP--GIKWVD----NPNIR
FKLF-----SDI----INTGDRKDIAM-VV-NTLMQKKVEAELHG-KK-LYEQDRKLLNN
TQNILFKELAISLETTFEEINEMV-----IRFI--KEMK---------------------
-------------------
>gi|754081139|ref|WP_041722569.1| CarD family transcriptional regulator [Caldicellulosiruptor saccharolyticus]
-M------------------YKVGDTIIHPLHGAGEIVEIVEEKVF--DNVQK-YYVVRI
LY--NG--MKILVPVNSAAEIGIRNVISEEEANKVFELL-KDN--NFKVDINNCGNYNKR
IREN-----QQK----LKSGNIYCVVE-VL-KML-----AAREKV-KG-LSTNEKMMFNN
AKQILVSELGLAKGLDMEEVEKMV-----DS-I-LFELETAE------------------
-------------------
>gi|759899579|ref|WP_043586044.1| CarD family transcriptional regulator [Clavibacter michiganensis]
-ML-----------------FEVGETVVYPHHGAATIIEVKKRIIR--GEEKL-YLKLDV
NQ--GG--LQIEVPAENVDMVGVRDVIGREGVESVFAVL-RAE--FTEEPT----NWSRR
YKAN-----LEK----LASGDVLKVAE-VV-RDL-----WRRNQD-RG-LSAGEKSMLQK
ARGILVGELALAEKTDEEHASTLL-----DE-V-LAS-----------------------
-------------------
>gi|817224449|ref|WP_046537445.1| CarD family transcriptional regulator [Clostridiales bacterium PH28_bin88]
-M------------------FKIGDKVVYPMHGAGVIEAIEEKEVL--GQTRK-YYIMRI
PI--GD--MKVMVPMDNVDGIGLRQVVNEDGVQEVLQIL-RER--KSTMSP----NWNRR
YRAN-----MEK----IKSGDICEVAE-VV-RNL-----ALREKE-KG-LSTGERKMLEN
ARQILVSELVLARDTQEDQVESML-----EG-V-LA------------------------
-------------------
>gi|655295725|ref|WP_028704715.1| CarD family transcriptional regulator [Propionibacteriaceae bacterium P6A17]
-MT-----------------FSIGETVVYPNHGTAVIEDIENRTIK--GEDRM-YLVLRI
VG-QND--LVVRVPACNLDLVGVRDVVDRQGLERVFEVL-QAQ--HTEEPS----NWSRR
FKAN-----MEK----LHSGNILKVAE-VV-RDL-----WRRDRD-KG-LSAGEKRMLVK
ARTILVEEVAIAEKLDGPAAEEKL-----DE-I-LAA-----------------------
-------------------
>gi|737983450|ref|WP_035945327.1| CarD family transcriptional regulator [Knoellia flava]
-MV-----------------FKVGETVVYPHHGAARIEEINKRTIK--GVEKL-YLKLK-
VA-QGD--LVIEVPAENCDLVGVRDVVDKAGLEKVFEVL-RAP--FAEEPT----NWSRR
FKAN-----LEK----LASGDVIKVAE-VV-RDL-----WRRDKD-RG-LSAGEKRMLSK
ARQILVSELALAEKTDEDKAESIL-----DE-V-LAS-----------------------
-------------------
>gi|500981066|ref|WP_012039178.1| CarD family transcriptional regulator [Clavibacter michiganensis]
-ML-----------------FEVGETVVYPHHGAATIIEVKKRVIR--GEEKL-YLKLDV
NQ--GG--LQIEVPAENVDMVGVRDVIGREGVESVFAVL-RAE--FTEEPT----NWSRR
YKAN-----LEK----LASGDVLKVAE-VV-RDL-----WRRNQD-RG-LSAGEKSMLQK
ARGILVGELALAEKTDEEHASTLL-----DE-V-LAS-----------------------
-------------------
>gi|504862447|ref|WP_015049549.1| CarD family transcriptional regulator [Thermacetogenium phaeum]
--M-----------------FQIGDRVVHPMHGAGIVEALERR-----GEKNEVYYVLRL
FA--GN--LKVLVPADKVETIGVRRVISEAEIAKVLRVLGKKD--QGKPLL----NWNHR
YRAN-----LEK----IRTGNVFAVAE-VV-RTL-----MRQELK-KG-LSSGEKRMLES
AFQILSSELVLAGKLDKSKVESMI-----KD-A-VAQG----------------------
-------------------
>gi|527032463|ref|WP_020880743.1| CarD family transcriptional regulator [Desulfovibrio sp. X2]
-------------------MFEINELVVYPAQGVGKVERVETQEIR--GAKTE-FYIVRI
LA--NN--VTLMVPVANAESVGLRSVCTREEGQTVLEVL-KDR--SDFTGYTG-QNWNRR
YREY-----SEK----LKSGNLRDVAY-VL-KEL-----LLIGRD-KE-LSFGERRLLEQ
AMSLITLELSFALERDQEEIRESI-----QE-M-FADVLNEDGKM---------------
-------------------
>gi|780230252|ref|WP_045529466.1| CarD family transcriptional regulator [Clavibacter michiganensis]
-MI-----------------FEVGETVVYPHHGAATIIEVKKRVIR--GEEKL-YLKLDV
NQ--GG--LQIEVPAENVDMVGVRDVIGREGVESVFAVL-RAE--FTEEPT----NWSRR
YKAN-----LEK----LASGDVLKVAE-VV-RDL-----WRRNQD-RG-LSAGEKSMLQK
ARGILVGELALAEKTDEEHASTLL-----DE-V-LAS-----------------------
-------------------
>gi|772709856|ref|WP_045298114.1| CarD family transcriptional regulator [Microbacterium trichothecenolyticum]
-ML-----------------FEVGETVVYPHHGAATIIEVKDRIIK--GETKK-YLKLN-
VT-QGD--LIIEVPAENVDLVGVRDVIGKEGLDKVFEVL-RAP--FTEEPT----NWSRR
YKAN-----LEK----LASGDVIKVSE-VV-RDL-----WRRDQD-RG-LSAGEKRMLAK
AKQILISELALAEKTDEEKASVLL-----DE-V-LAS-----------------------
-------------------
>gi|828162797|ref|WP_047253827.1| CarD family transcriptional regulator [Corynebacterium testudinoris]
-MD-----------------FKVGDVVVYPHHGAAKIADIEHRVMG--GEELE-YLVLQ-
IN-QSD--LVVRVPSKNAELVGVRDVVGDEGLKKVFGVL-RET--DVEEAG----NWSRR
YKAN-----QER----LASGDVNKVAE-VV-RDL-----WRRDQD-RG-LSAGEKRMLAK
ARQILVGELALAETVDEAKANEFL-----AR-A-EAFV----EADAVDAED-RVLEDGID
---ADLDDLNFDDDDELDD
>gi|502880933|ref|WP_013115909.1| CarD family transcriptional regulator [Cellulomonas flavigena]
-MT-----------------FTVGETVVYPHHGAAKIEEIKSRTIR--GEEKI-YLKLK-
VA-HGD--LTIEVPAENVDLVGVRDVVGQEGLDRVFEVL-RAP--YTEEPT----NWSRR
YKAN-----LEK----LQSGDVIKVAE-VV-RDL-----SRRDAD-RG-LSAGEKRMLAK
ARQILVSELALAEKTEEEKAEAIL-----DE-V-LAS-----------------------
-------------------
>gi|737976073|ref|WP_035938524.1| CarD family transcriptional regulator [Knoellia aerolata]
-MV-----------------FKVGETVVYPHHGAARIEEIKKRTVR--GEEKL-YLKLK-
VA-QGD--LVIEVPADNCDLVGVRDVVDKAGLEKVFEVL-RAP--FAEEPT----NWSRR
FKAN-----LEK----LASGDVIKVAE-VV-RDL-----WRRDKD-RG-LSAGEKRMLSK
ARQILVSELALAEKTDEDKAESIL-----DE-V-LAS-----------------------
-------------------
>gi|491396216|ref|WP_005254069.1| CarD family transcriptional regulator [Rhodococcus opacus]
-MN-----------------LNIGDIFLYPHHGSVTVTKLTTRMFN--DLPTE-YVQFEV
AQ--NG--LSIEIPVAKAESIGVRNAINNDEVGRVFDIL-RGP--TVDDPS----NWSRR
FKAN-----QEK----LTVGGIFTVSE-VI-RDL-----MTRSQV-KP-LSAGEKRQLEH
AMQLVISELVLAMKSDPDETRRRI-----EA-I-YESATASAPVAVAV------------
-------------------
>gi|772633840|ref|WP_045273462.1| CarD family transcriptional regulator [Microbacterium azadirachtae]
-ML-----------------FEVGETVVYPHHGAATIIEVKDRVIK--GETKK-YLKLN-
VT-QGD--LIIEVPAENVDLVGVRDVIGQEGLDRVFEVL-RAP--FTEEPT----NWSRR
YKAN-----LEK----LASGDVIKVSE-VV-RDL-----WRRDQD-RG-LSAGEKRMLAK
ARQILTSELALAEKTDEEKAGALL-----DE-V-LAS-----------------------
-------------------
>gi|663106849|ref|WP_030148214.1| CarD family transcriptional regulator [Mycetocola saprophilus]
-MI-----------------FEVGETVVYPHHGAAEITEVKTRLIK--GVEKT-YLKLR-
VT-QGD--LVIEVPADNVDLVGVRDVIGKEGLERVFDVL-RAP--FTEEPT----NWSRR
YKAN-----LEK----LASGDVIKVSE-VV-RDL-----WRRDQD-RG-LSAGEKRMLAK
ARQILISELALAEKTDEDKASLVL-----DE-V-LAS-----------------------
-------------------
>gi|493548875|ref|WP_006502582.1| CarD family transcriptional regulator [Austwickia chelonae]
-MA-----------------FNVGETVVYPHHGAALIEQIKTRTIR--GEEKL-YLVLK-
VA-QGD--LTIEVPADNCEDIGVRDVVGQEGLDRVFAVL-RAS--HTEEPT----NWSRR
YKAN-----LEK----LASGDVIKVAE-VV-RDL-----WRREKG-RG-LSAGEKRMLAK
ARQILVSELALAEKTDEVKAESML-----DE-V-LAS-----------------------
-------------------
>gi|501256966|ref|WP_012299984.1| CarD family transcriptional regulator [Clavibacter michiganensis]
-ML-----------------FEVGETVVYPHHGAATIIEVKKRVIR--GVEKL-YLKLDV
NQ--GG--LQIEVPAENVDMVGVRDVIGREGVESVFAVL-RAE--FTEEPT----NWSRR
YKAN-----LEK----LASGDVLKVAE-VV-RDL-----WRRNQD-RG-LSAGEKSMLQK
ARGILVGELALAEKTDEEHASTLL-----DE-V-LAS-----------------------
-------------------
>gi|492729310|ref|WP_005937996.1| hypothetical protein [Gordonia hirsuta]
-MN-----------------FKVGDTVVYPHHGAARVDDIVVRTIK--GEEVE-YLVLKV
AD--GD--MTVQIPSSKLEYVGVRDVVGAEGLDEVFEVL-RTP--HAEEPT----NWARR
FKAN-----QEK----LISGDIIKVSE-IV-RDL-----WRREQD-RG-LSAGEKRMLTR
ARRVLVDELSLAQDTDEARAELIL-----DE-I-LAAAS---------------------
-------------------
>gi|551262308|ref|WP_022882539.1| CarD family transcriptional regulator [Gryllotalpicola ginsengisoli]
-ML-----------------FEVGETVVYPHHGAATITEVKKRIIK--GEEKV-YLKLN-
VT-QGD--LTIEVPAENVDLVGVRDVIGKEGLDRVFEVL-RAP--FTEEPT----NWSRR
YKAN-----LEK----LASGDVIKVSE-VV-RDL-----WRRDQD-RG-LSAGEKRMLAK
ARQILVSELALAEKTDEEQASSVL-----DE-V-LAS-----------------------
-------------------
>gi|740716694|ref|WP_038501980.1| CarD family transcriptional regulator [Rhodoluna lacicola]
-MK-----------------FEVGETVVYPHHGAAKIVEVADKTIR--GEKKK-YLQLKV
AQ--GD--LTIWVPAENVDMVGVRDVIDKKGVQVVYGVL-RAE--FTEEPT----NWSRR
YKAN-----LEK----LASGDVVKVSE-VV-RDL-----WRRDQD-RG-LSAGEKRMLAK
ARQILVSELALAHKSDEEKASAEL-----DK-V-LATP----------GK----------
-------------------
>gi|749521946|ref|WP_040159452.1| CarD family transcriptional regulator [Mobilicoccus sp. SIT2]
-MV-----------------FNVGETVVYPHHGAALIEQIKTRTIK--GEEKL-YLVLK-
VA-QGD--LTIEVPADNCDLVGVRDVVGQDGLDRVFQVL-RAP--HAEEPT----NWSRR
FKAN-----LEK----LASGDVIKVAE-VV-RDL-----WRRERD-RG-LSAGEKRMLAK
ARQILVSELALAEKTDEDKASDML-----DE-V-LAS-----------------------
-------------------
>gi|662046154|ref|WP_030013479.1| CarD family transcriptional regulator [Curtobacterium sp. S6]
-ML-----------------FEVGETVVYPHHGAATIEEIKTRTVK--GEEKM-YLKLQV
AQ--GD--LTIEVPADNVDMVGVRDVVDEKGLQEVIGVL-QAK--DVEEAS----NWSRR
FKAN-----SEK----LASGDVLKVAE-VV-RDL-----WRREQV-KG-LSAGEKRMLSK
ARQILSSEVALAKDIDEEAAETEL-----DK-I-LES-----------------------
-------------------
>gi|504630760|ref|WP_014817862.1| CarD family transcriptional regulator [Mycobacterium chubuense]
-MI-----------------FKVGDTVVYPHHGAALIEAIETRTIK--GEQKE-YLVLK-
VA-QGD--LTVRVPADNAEYVGVRDVVGQEGLDKVFQVL-RAP--HTEEPT----NWSRR
YKAN-----LEK----LASGDVNKVAE-VV-RDL-----WRRDQE-RG-LSAGEKRMLAK
ARQILVGELALAENTDDDKASTIL-----DE-V-LAAAS---------------------
-------------------
>gi|491404376|ref|WP_005262216.1| MULTISPECIES: CarD family transcriptional regulator [Rhodococcus]
-MI-----------------FKVGDTVVYPHHGAALIEAIETRTIK--GEQKE-YLVLK-
VA-QGD--LTVRVPADNAEYVGVRDVVGQEGLDKVFQVL-RAP--HTEEPT----NWSRR
YKAN-----LEK----LASGDVNKVAE-VV-RDL-----WRREQD-RG-LSAGEKRMLAK
ARQILVGELALAEGTDSDKAETIL-----DE-V-LAAAS---------------------
-------------------
>gi|765003846|ref|WP_044570041.1| CarD family transcriptional regulator [Arthrobacter sp. A3]
-ML-----------------FEVGETVVYPHHGAAKIEEIKMRTIR--GEEKM-YLKLK-
VA-QGD--LTIEVPAENVDLVGVRDVVGKEGLEHVFDVL-RAE--FTEEPA----NWSRR
YKAN-----LEK----LASGDVIKVAE-VV-RDL-----WRRDND-RG-VSAGEKRLLAK
ARQILISELALAEKTDEDKASEVL-----DE-V-LAS-----------------------
-------------------
>gi|654382567|ref|WP_027861301.1| CarD family transcriptional regulator [Marmoricola sp. URHB0036]
-MT-----------------FTVGETVVYPNHGAAVIEDIEMRTIK--GEEKQ-YLVLRI
VA-QQD--LVVRVPACNLDLVGVRDVVDKEGLDRVFDVL-RAV--VPDEPT----NWSRR
YKAN-----LEK----LHSGDVMKVAE-VV-RDL-----WRRERD-RG-LSAGEKRMLAK
ARQILVSELALAEHTNEDKAETIL-----DE-V-LAS-----------------------
-------------------
>gi|740530343|ref|WP_038350969.1| CarD family transcriptional regulator [Eubacterium limosum]
-M------------------YEIGDKIVYPMHGAGVVKDIEEKEIF--DTTQM-YYLMEI
VS--EG--MEILIPVDKADEVGVRDIVTSDVIEKMLDSLE-GP--SDQMNG----NWSKR
YQDN-----MDI----LKSGDIFDVAK-VV-KNL-----TLLDRK-KG-LSTGEKKMLTS
ARNFLISEMVLVQGRSKEESLQVI-----EE-K-I-------------------------
-------------------
>gi|505733651|ref|WP_015695591.1| CarD family transcriptional regulator [Mycobacterium tuberculosis]
-MI-----------------FKVGDTVVYPHHGAALVEAIETRTIK--GEQKE-YLVLK-
VA-QGD--LTVRVPAENAEYVGVRDVVGQEGLDKVFQVL-RAP--HTEEPT----NWSRR
YKAN-----LEK----LASGDVNKVAE-VV-RDL-----WRRDQE-RG-LSAGEKRMLAK
ARQILVGELALAKSTDDAKAETIL-----DE-V-LAAAS---------------------
-------------------
>gi|880933914|ref|WP_048681292.1| CarD family transcriptional regulator [Leifsonia xyli]
-ML-----------------FEVGETVVYPHHGAATIEEIKTRTVK--GEEKM-YLKLQV
AQ--GD--LTIEVPADNVDMVGVRDVVDEKGLQEVIGVL-QAQ--DVEEAS----NWSRR
FKAN-----SEK----LASGDVLKVAE-VV-RDL-----WRREQV-KG-LSAGEKRMLSK
ARQILSSEVALAKDIDEEAAETEL-----DK-I-LEA-----------------------
-------------------
>gi|772638248|ref|WP_045275185.1| CarD family transcriptional regulator [Microbacterium ketosireducens]
-ML-----------------FEVGETVVYPHHGAATIIEVKDRIIK--GETKK-YLKLN-
VT-QGD--LIIEVPAENVDLVGVRDVIGKEGLDRVFEVL-RAP--FTEEPT----NWSRR
YKAN-----LEK----LASGDVIKVSE-VV-RDL-----WRRDQD-RG-LSAGEKRMLAK
AKQILVSELALAEKTDEEKASVIL-----DE-V-LAS-----------------------
-------------------
>gi|759963222|ref|WP_043647155.1| CarD family transcriptional regulator [Nocardia thailandica]
-MI-----------------FKVGDTVVYPHHGAALIEAIETRTIK--GVQKE-YLVLK-
VA-QGD--LTVRVPAENAEYVGVRDVVGQEGLDKVFQVL-RAP--HTEEPT----NWSRR
YKAN-----LEK----LASGDVNKVAE-VV-RDL-----WRREQD-RG-LSAGEKRMLAK
ARQILVGELALAEGTDDGKAESLL-----DE-V-LAAAS---------------------
-------------------
>gi|750379547|ref|WP_040661459.1| CarD family transcriptional regulator [Oscillibacter ruminantium]
-M------------------FSVGDMVVHPMHGAGVIDSIVNEKIG--GAAQD-YYVFKM
LV--GG--LLLKIPTANSDVIGLRPVSDRKTVEDMLNAL-PTM--ETDNNT----NWNKR
YREN-----LQR----LKSGDLYELAR-VI-KSL-----TRRDKE-RG-LSTGERKMLHN
AKQILISEIVLTGVGNYEQVEQRL-----DG-A-MEG-----------------------
-------------------
>gi|521984940|ref|WP_020496211.1| MULTISPECIES: CarD family transcriptional regulator [Sciscionella]
-MV-----------------FKVGETVVYPHHGAALIEAIETRVIK--GEEKQ-YLVLK-
VA-QGD--LTVRVPADNAEVVGVRDVVGQDGLNHVFEVL-RAP--HSEEPT----NWSRR
FKGN-----GEK----LASGDVNKIAE-VV-RDL-----WRREQN-RG-LSAGEKRMLAK
ARQILVGELALAEGTDEGKAEVLL-----DE-V-LATAV---------------------
-------------------
>gi|517432710|ref|WP_018603643.1| MULTISPECIES: RNA polymerase-binding transcription factor CarD [Mycobacterium]
-MI-----------------FKVGDTVVYPHHGAALIDAIETRTIK--GEQKE-YLVLK-
VA-QGD--LTVRVPAENAEYVGVRDVVGQEGLDKVFQVL-RAP--HTEEPT----NWSRR
YKAN-----LEK----LASGDVNKVAE-VV-RDL-----WRRDQE-RG-LSAGEKRMLAK
ARQILVGELALAENTDDAKAETML-----DE-V-LAAAS---------------------
-------------------
>gi|737867958|ref|WP_035834928.1| CarD family transcriptional regulator [Cryobacterium roopkundense]
-ML-----------------FEVGETVVYPHHGAAMITEVKTRIIK--GEEKL-YLKLN-
VT-QGD--LTIEVPAENVDLVGVRDVIGREGLDKVFEVL-RAP--FTEEPT----NWSRR
YKAN-----LEK----LASGDVIKVSE-VV-RDL-----WRRDQD-RG-LSAGEKRMLAK
ARQILVSELALAEKTDEEKASTVL-----DE-V-LAS-----------------------
-------------------
>gi|517874477|ref|WP_019044685.1| MULTISPECIES: CarD family transcriptional regulator [Actinobacteria]
-MI-----------------FKVGDTVVYPHHGAALIEAIETRTIK--GVQKE-YLVLK-
VA-QGD--LTVRVPAENAEYVGVRDVVGQEGLDRVFQVL-RAP--HTEEPT----NWSRR
YKAN-----LEK----LASGDVNKVAE-VV-RDL-----WRREQD-RG-LSAGEKRMLAK
ARQILVGELALAEGTDDGKAESLL-----DE-V-LAAAS---------------------
-------------------
>gi|491847686|ref|WP_005630659.1| CarD family transcriptional regulator [Mycobacterium hassiacum]
-MI-----------------FKVGDTVVYPHHGAAKIEAIETRTIK--GEQKE-YLVLK-
VA-QGD--LTVRVPAENAEYVGVRDVVGQEGLDKVFQVL-RAP--HTEEPT----NWSRR
YKAN-----LEK----LASGDVNKVAE-VV-RDL-----WRRDQE-RG-LSAGEKRMLAK
ARQILVGELALAENTDDAKAESIL-----DE-V-LAAAS---------------------
-------------------
>gi|657265607|ref|WP_029369378.1| RNA polymerase-binding transcription factor CarD [Mycobacterium sp. UM_WWY]
-MI-----------------FKVGDTVVYPHHGAALIEAIETRTIK--GEQKE-YLVLK-
VA-QGD--LTVRVPAENAEYVGVRDVVGQEGLDKVFQVL-RAP--HTEEPT----NWSRR
YKAN-----LEK----LASGDVNKVAE-VV-RDL-----WRRDQE-RG-LSAGEKRMLAK
ARQILVGELALAENTDDAKAETML-----DE-V-LAAAS---------------------
-------------------
>gi|516908909|ref|WP_018160462.1| CarD family transcriptional regulator [Smaragdicoccus niigatensis]
-MI-----------------FKVGDTVVYPHHGAALIEAIETRTIK--GEAKE-YLVLK-
VA-QGD--LTVRVPAANAEYVGVRDVVGQEGLDRVFQVL-RAP--HTEEPT----NWSRR
YKAN-----LEK----LASGDVNKVAE-VV-RDL-----WRREQD-RG-LSAGEKRMLAK
ARQILVGELALAEGTDDAKAETLL-----DE-V-LAAAS---------------------
-------------------
>gi|727266257|ref|WP_033724945.1| CarD family transcriptional regulator, partial [Mycobacterium avium]
------------------------DTVVYPHHGAALVEAIETRTIK--GEQKE-YLVLK-
VA-QGD--LTVRVPAENAEYVGVRDVVGQEGLDKVFQVL-RAP--HTEEPT----NWSRR
YKAN-----LEK----LASGDVNKVAE-VV-RDL-----WRRDQE-RG-LSAGEKRMLAK
ARQILVGELALAESTDDAKAETIL-----DE-V-LAAAS---------------------
-------------------
>gi|835236606|ref|WP_047411805.1| CarD family transcriptional regulator [Herbiconiux sp. YR403]
-ML-----------------FEVGETVVYPHHGAATIIEIKTRVIK--GEEKL-YLKLN-
VT-QGD--LTIEVPAENVDLVGVRDVIGREGLDRVFEVL-RAP--FTEEPT----NWSRR
YKAN-----LEK----LASGDVIKVSE-VV-RDL-----WRRDQD-RG-LSAGEKRMLAK
ARQILISELALAEKTDEEKASNVL-----DE-V-LAS-----------------------
-------------------
>gi|516904520|ref|WP_018158081.1| CarD family transcriptional regulator [Demetria terragena]
-MA-----------------FKVGETVVYPHHGAALIEEINVRKVK--GEDKQ-YLKLK-
VA-QGD--LTIEVPAENCDLVGVRDVVGKEGLDKVFAVL-RAE--YVEEPT----NWSRR
YKAN-----LEK----LASGDVIKVAE-VV-RDL-----WRRDQD-RG-LSAGEKRMLAK
ARQILVSELALAEHTNEDKAEATL-----DE-V-LAS-----------------------
-------------------
>gi|750404300|ref|WP_040686206.1| CarD family transcriptional regulator [Nocardia vinacea]
-MI-----------------FKVGDTVVYPHHGAALIEAIETRTIK--GVQKE-YLVLK-
VA-QGD--LTVRVPAENAEYVGVRDVVGQEGLDRVFQVL-RAP--HTEEPT----NWSRR
YKAN-----LEK----LASGDVNKVAE-VV-RDL-----WRREQD-RG-LSAGEKRMLAK
ARQILVGELALAEGTDDGKAETLL-----DE-V-LAAAS---------------------
-------------------
>gi|655027410|ref|WP_028476308.1| CarD family transcriptional regulator [Nocardia sp. CNY236]
-MM-----------------FKVGDTVVYPHHGAALIEAIETRTIK--GEQKE-YLVLK-
VA-QGD--LTVRVPAENADDVGVRDVVGQEGLDRVFQVL-RAP--HTEEPT----NWSRR
YKAN-----LEK----LASGDVNKVAE-VV-RDL-----WRREQD-RG-LSAGEKRMLAK
ARQILVGELALAEGTDDGKAETLL-----DE-V-LAAAS---------------------
-------------------
>gi|516933471|ref|WP_018172589.1| CarD family transcriptional regulator [Microbacterium sp. 292MF]
-ML-----------------FEVGETVVYPHHGAATIIEVKDRIIK--GETKK-YLKLN-
VT-QGD--LIIEVPAENVDLVGVRDVIGKEGLDRVFEVL-RAP--FTEEPT----NWSRR
YKAN-----LEK----LASGDVIKVSE-VV-RDL-----WRRDQD-RG-LSAGEKRMLAK
AKQILISELALAEKTDEEQASVIL-----DE-V-LAS-----------------------
-------------------
>gi|763391652|ref|WP_044248748.1| CarD family transcriptional regulator [Chondromyces apiculatus]
MQARTEIQ------------FKVGDKAVYPAQGVAEVVNIEEKDIA--GNRQR-FYVLRI
LD--TD--RKIMVPVSNASAVGLRQVISEQEIREIFDIL-RER--TI-A-FDN-QTWNRR
YRGF-----MDK----IKTGSIYDVAE-VL-RDL-----YRLKTD-KQ-LSFGERRMLDT
ARTLIVKEIAIARGQTEEQVKNEI-----EA-I-FMAN----------------------
-------------------
>gi|503195751|ref|WP_013430412.1| MULTISPECIES: CarD family transcriptional regulator [Caldicellulosiruptor]
-M------------------YKVGDTIIHPLHGAGRIVEIVEEKVF--DSVQK-YYVVKI
LY--NG--MKVLVPVKSASEIGIRNVISEEEANRVFELL-KDN--SFKVDINGCGNYNKR
IREN-----QQK----LKSGNIYCVVE-VL-KML-----AMREKV-KG-LSTNEKMMFNT
AKQILVSELGLAKGLAIEEVERMV-----DN-I-LFELETAE------------------
-------------------
>gi|503144195|ref|WP_013378856.1| CarD family transcriptional regulator [Eubacterium limosum]
-M------------------YEIGDKIVYPMHGAGVVKDIEEKEIF--DTTQM-YYLMEI
VS--EG--MEILIPVDKADEVGVRDIVTSDVIEKMLDSLE-EP--SDQMNG----NWSKR
YQDN-----MDI----LKSGDIFDVAK-VV-KNL-----TLLDRK-KG-LSTGEKKMLTS
ARNFLISEMVLVQGRSKEESLQVI-----EE-K-I-------------------------
-------------------
>gi|497127352|ref|WP_009481069.1| CarD family transcriptional regulator [Mobilicoccus pelagius]
-MA-----------------FNVGETVVYPHHGAALIEQIKTRTIR--GEEKL-YLVLK-
VA-QGD--LTIEVPADNCDLVGVRDVVGQDGLDRVFEVL-RAP--HAEEPT----NWSRR
FKAN-----LEK----LASGDVIKVAE-VV-RDL-----WRRERD-RG-LSAGEKRMLAK
ARQILVSELALAEKTDEAKASDML-----DE-V-LAS-----------------------
-------------------
>gi|820791166|ref|WP_046752935.1| CarD family transcriptional regulator [Mycobacterium elephantis]
-MI-----------------FKVGDTVVYPHHGAALIEAIETRTIK--GEQKE-YLVLK-
VA-QGD--LTVRVPAENAEYVGVRDVVGQEGLDKVFQVL-RAP--HTEEPT----NWSRR
YKAN-----LEK----LASGDVNKVAE-VV-RDL-----WRRDQE-RG-LSAGEKRMLAK
ARQILVGELALAENTDDAKASSIL-----DE-V-LAAAS---------------------
-------------------
>gi|499520324|ref|WP_011206964.1| MULTISPECIES: CarD family transcriptional regulator [Actinobacteria]
-MI-----------------FKVGDTVVYPHHGAALIEAIETRTIK--GEQKE-YLVLK-
VA-QGD--LTVRVPAENAEYVGVRDVVGQEGLDRVFQVL-RAP--HTEEPT----NWSRR
YKAN-----LEK----LASGDVNKVAE-VV-RDL-----WRREQD-RG-LSAGEKRMLAK
ARQILVGELALAEGTDDGKAETLL-----DE-V-LAAAS---------------------
-------------------
>gi|500051103|ref|WP_011731020.1| RNA polymerase-binding transcription factor CarD [Mycobacterium smegmatis]
-MI-----------------FKVGDTVVYPHHGAALIEAIETRTIK--GEQKE-YLVLK-
VA-QGD--LTVRVPADNAEYVGVRDVVGQEGLDKVFQVL-RAP--HTEEPT----NWSRR
YKAN-----LEK----LASGDVNKVAE-VV-RDL-----WRRDQE-RG-LSAGEKRMLAK
ARQILVGELALAENTDDAKAETIL-----DE-V-LAAAS---------------------
-------------------
>gi|522114747|ref|WP_020625956.1| CarD family transcriptional regulator [Pseudonocardia sp. P2]
-MV-----------------FKVGETVVYPHHGAALIEAIETRTIK--GEEVQ-YLVLK-
VQ-QGD--LTVRIPADNVEVVGVRDVVGQEGLDRVFEVL-RAP--HTEEPT----NWSRR
YKAN-----WEK----LTSGDVNKVAE-VV-RDL-----WRREKD-RG-LSAGEKRMLAK
ARQILVSELALAEGTDEERAEVLL-----DE-V-LATA-NA-------------------
-------------------
>gi|496176970|ref|WP_008901477.1| CarD family transcriptional regulator [Peptoniphilus duerdenii]
-M------------------YSIGDKVVYPMHGAGVIVDIEKKEIL--GEIRN-YYILKM
PI--QE--MKVMVPVEQAEEIGVRPIYGTEEMKEVLETLQSDK--KLDMPS----NWNRR
FRFS-----TEK----IKTGDIVEIAK-VV-RCL-----VRMDNE-KN-LSTGERKLLNN
AKKIIVSEMALIYEKTAEEAEEII-----DE-A-ILG-----------------------
-------------------
>gi|779918257|ref|WP_045382876.1| CarD family transcriptional regulator [Mycobacterium kyorinense]
-MI-----------------FKVGDTVVYPHHGAALIEAIETRTIK--GEQKE-YLVLK-
VA-QGD--LTVRVPAENAEYVGVRDVVGQEGLDKVFQVL-RAP--HTEEPT----NWSRR
YKAN-----LEK----LASGDVNKVAE-VV-RDL-----WRRDQE-RG-LSAGEKRMLAK
ARQILVGELALAESTDDAKAETIL-----DE-V-LAAAS---------------------
-------------------
>gi|760035641|ref|WP_043718617.1| CarD family transcriptional regulator [Nocardia asiatica]
-MI-----------------FKVGDTVVYPHHGAALIEAIETRTIK--GEQKE-YLVLK-
VA-QGD--LTVRVPAANAEYVGVRDVVGQEGLDRVFQVL-RAP--HTEEPT----NWSRR
YKAN-----LEK----LASGDVNKVAE-VV-RDL-----WRREQD-RG-LSAGEKRMLAK
ARQILVGELALAEGTDDGKAETLL-----DE-V-LAAAS---------------------
-------------------
>gi|548259210|ref|WP_022476545.1| CarD family transcriptional regulator [Clostridium sp. CAG:273]
-M------------------FNVGDKIVYPMHGAGTIDAIENKNIL--GEEQS-YYVIKM
P---GE--VKVMVPTEKAEQIGVRSVINKEEASKVIAVL-EHN--ETEMSQ----NWNKR
YRDN-----MDK----MKSGDVYEVAD-VV-RNL-----AFKQKE-KGSLSTGEKKMFSN
AKQILISELVLAEHASAEEVEQLI-----DN-K-INVSFDEYKLPHEETNLNNN--VVNK
FIPFNN----DGTTNV---
>gi|516649816|ref|WP_018018805.1| hypothetical protein [Corynebacterium ciconiae]
-ME-----------------FKVGDTVVYPHHGAARIEATEQRQMG--DEVLD-FLVLQ-
IL-QSD--LVVRVPAKNVELVGVRDVVGDEGLRKVFSVL-RDT--DVEEAG----NWSRR
YKAN-----QER----LASGDVNKVAE-VV-RDL-----WRRDQD-RG-LSAGEKRMLAK
ARQILVGELALAKELDESKAEELE-----KQ-Y-AEAIARHRAA--ASGVTAPVEEDDLE
D--VDLDDLNFDD------
>gi|489979390|ref|WP_003882506.1| MULTISPECIES: RNA polymerase-binding transcription factor CarD [Mycobacterium]
-MI-----------------FKVGDTVVYPHHGAALIEAIETRTIK--GEQKE-YLVLK-
VS-QGD--LTVRVPADNAEYVGVRDVVGQEGLDKVFQVL-RAP--HTEEPT----NWSRR
YKAN-----LEK----LASGDVNKVAE-VV-RDL-----WRRDQE-RG-LSAGEKRMLAK
ARQILVGELALAENTDDAKAETIL-----DE-V-LAAAS---------------------
-------------------
>gi|490019209|ref|WP_003921720.1| MULTISPECIES: RNA polymerase-binding transcription factor CarD [Mycobacterium]
-MI-----------------FKVGDTVVYPHHGAALIEAIETRTIK--GEQKE-YLVLK-
VA-QGD--LTVRVPAENAEYVGVRDVVGQEGLDKVFQVL-RAP--HTEEPT----NWSRR
YKAN-----LEK----LASGDVNKVAE-VV-RDL-----WRRDQE-RG-LSAGEKRMLAK
ARQILVGELALAENTDDAKAETIL-----DE-V-LAAAS---------------------
-------------------
>gi|654127467|ref|WP_027721608.1| CarD family transcriptional regulator [Desulfovibrio zosterae]
-------------------MFELEQLVVYPSQGVGKVERIESQEIG--GSVAE-FYIVRI
LS--NN--VTLMVPVMNAHNVGLRAVCDKEAGLTIFECL-KDR--SDFTGYTG-QNWNRR
YREY-----SEK----LKSGDLQDVAY-VL-KEL-----FLIGKD-KE-LSFGERRLLEQ
AMGLVSMELSFALDLDQEEIKEMI-----NE-L-FSDVLEKPEEES--------------
-------------------
>gi|797141844|ref|WP_045842405.1| CarD family transcriptional regulator [Mycobacterium lepromatosis]
-MI-----------------FKVGDTVVYPHHGAALVEAIETRTIN--GEQKE-YLVLK-
VA-QGD--LTVRVPAENAEYVGVRDVVGQEGLDQVFQVL-RAP--HTEEPT----NWSRR
YKAN-----LEK----LASGDVNKVAE-VV-RDL-----WRRDQE-RG-LSAGEKRMLAK
ARQILVGELALAESTDDAKAETIL-----DE-V-LAAAS---------------------
-------------------
>gi|489514645|ref|WP_003419482.1| MULTISPECIES: RNA polymerase-binding transcription factor CarD [Mycobacterium]
-MI-----------------FKVGDTVVYPHHGAALVEAIETRTIK--GEQKE-YLVLK-
VA-QGD--LTVRVPAENAEYVGVRDVVGQEGLDKVFQVL-RAP--HTEEPT----NWSRR
YKAN-----LEK----LASGDVNKVAE-VV-RDL-----WRRDQE-RG-LSAGEKRMLAK
ARQILVGELALAESTDDAKAETIL-----DE-V-LAAAS---------------------
-------------------
>gi|500222236|ref|WP_011892341.1| CarD family transcriptional regulator [Mycobacterium gilvum]
-MI-----------------FKVGDTVVYPHHGAALIEAIETRTIK--GEQKE-YLVLK-
VA-QGD--LTVRVPADNAEYVGVRDVVGQEGLDKVFQVL-RAP--HTEEPT----NWSRR
YKAN-----LEK----LASGDVNKVAE-VV-RDL-----WRRDQE-RG-LSAGEKRMLAK
ARQILVGELALAENTDDAKASTIL-----DE-V-LAAAS---------------------
-------------------
>gi|493821615|ref|WP_006769119.1| CarD family transcriptional regulator [Corynebacterium efficiens]
-MD-----------------FKVGDTVVYPHHGAAMITALEQRELN--GETMD-YLVLK-
IN-QSD--LVVRVPAKNAELVGVRDVVGEEGLQKVFSVL-RET--DVEEAG----NWSRR
YKAN-----QER----LASGDVNKVAE-VV-RDL-----WRRDQD-RG-LSAGEKRMLAK
ARQVLVGELALAETVDEAKADAFL-----AE-V-DETIARHRADLLGDDEEKKDAFDDFD
DSDVDLDDLSFDDED----
>gi|494291173|ref|WP_007166539.1| MULTISPECIES: RNA polymerase-binding transcription factor CarD [Mycobacterium]
-MI-----------------FKVGDTVVYPHHGAALVEAIETRTIK--GEQKE-YLVLK-
VA-QGD--LTVRVPADNAEYVGVRDVVGQEGLDKVFQVL-RAP--HTEEPT----NWSRR
YKAN-----LEK----LASGDVNKVAE-VV-RDL-----WRRDQE-RG-LSAGEKRMLAK
ARQILVGELALAESTDDAKAETIL-----DE-V-LAAAS---------------------
-------------------
>gi|759683016|ref|WP_043400059.1| MULTISPECIES: CarD family transcriptional regulator [Mycobacterium]
-MI-----------------FKVGDTVVYPHHGAALIEAIETRTIK--GEQKE-YLVLK-
VA-QGD--LTVRVPAENAEYVGVRDVVGQEGLDKVFQVL-RAP--HTEEPT----NWSRR
YKAN-----LEK----LASGDVNKVAE-VV-RDL-----WRRDQE-RG-LSAGEKRMLAK
ARQILVGELALAENTDDAKASTIL-----DE-V-LAAAS---------------------
-------------------
>gi|497917267|ref|WP_010231423.1| CarD family transcriptional regulator [Pseudonocardia sp. P1]
-MV-----------------FKVGETVVYPHHGAALIEAIETRTIK--GEEVQ-YLVLK-
VQ-QGD--LTVRIPADNVEVVGVRDVVGQEGLDRVFEVL-RAP--HTEEPT----NWSRR
YKAN-----WEK----LTSGDVNKVAE-VV-RDL-----WRREKD-RG-LSAGEKRMLGK
ARQILVSELALAEGTDEERAEVLL-----DE-V-LATA-TA-------------------
-------------------
>gi|501191321|ref|WP_012234339.1| CarD family transcriptional regulator [Sorangium cellulosum]
MQARSEIQ------------FKVGDKAVYPAQGVAEVVNIEEKDIA--GNRQR-FYVLRI
LD--TD--RKIMVPVSNASAVGLRQVISEQEIREIFDIL-RER--TI-A-FDN-QTWNRR
YRGF-----MDK----IKTGSIYDVAE-VL-RDL-----YRLKTD-KQ-LSFGERRMLDT
ARTLIVKEIAIARGQTEEQVKTEI-----EA-I-FLAN----------------------
-------------------
>gi|738411551|ref|WP_036363145.1| CarD family transcriptional regulator [Mycobacterium asiaticum]
-MI-----------------FKVGDTVVYPHHGAALVEAIETRTIK--GEQKE-YLVLK-
VA-QGD--LTVRVPADNAEYVGVRDVVGQEGLDKVFQVL-RAP--HTEEPT----NWSRR
YKAN-----LEK----LASGDVNKVAE-VV-RDL-----WRRDQE-RG-LSAGEKRMLAK
ARQILVGELALAESTDDAKASTIL-----DE-V-LAAAS---------------------
-------------------
>gi|490028186|ref|WP_003930663.1| MULTISPECIES: CarD family transcriptional regulator [Mycobacterium]
-MI-----------------FKVGDTVVYPHHGAALIEAIETRTIK--GEQKE-YLVLK-
VS-QGD--LTVRVPADNAEYVGVRDVVGQEGLDKVFQVL-RAP--HTEEPT----NWSRR
YKAN-----LEK----LASGDVNKVAE-VV-RDL-----WRRDQE-RG-LSAGEKRMLAK
ARQILVGELALAENTDDAKASTIL-----DE-V-LAAAS---------------------
-------------------
>gi|501908159|ref|WP_012666370.1| CarD family transcriptional regulator [Mycobacterium bovis]
-MI-----------------FKVGDTVVYPRHGAALVEAIETRTIK--GEQKE-YLVLK-
VA-QGD--LTVRVPAENAEYVGVRDVVGQEGLDKVFQVL-RAP--HTEEPT----NWSRR
YKAN-----LEK----LASGDVNKVAE-VV-RDL-----WRRDQE-RG-LSAGEKRMLAK
ARQILVGELALAESTDDAKAETIL-----DE-V-LAAAS---------------------
-------------------
>gi|636845856|ref|WP_024367191.1| CarD family transcriptional regulator [Arthrobacter sp. TB 26]
-MV-----------------FEVGETVVYPHHGAAKIEEIKMRTVK--GEEKM-YLKLK-
VA-QGD--LTIEVPAENVDLVGVRDVVGKEGLEHVFEVL-RAE--FTEEPT----NWSRR
YKAN-----LEK----LASGDVIKVAE-VV-RDL-----WRRDHD-RG-LSAGEKRMLAK
ARQILISELALAEKTDEEKAASVL-----DE-V-LAS-----------------------
-------------------
>gi|752603760|ref|WP_041273147.1| CarD family transcriptional regulator [Desulfobacterium autotrophicum]
MGEKVKQE---PGAKTWKKEFLKGDMAVYPAHGVGCIESIESKEIN--GENMN-FYMMKI
VD--NG--MVIMIPTANVESVGLREVIKQKDVPEVYRIM-QEK--GP-D-LDK-QTWNRR
YREY-----MDK----IKTGSIYDIAE-VF-RDL-----FQLKLE-KD-LSFGERKLLDT
AQNLLVQELSMAKNMDEAAMMTEI-----EQ-L-FN------------------------
-------------------
>gi|493597769|ref|WP_006550486.1| MULTISPECIES: CarD family transcriptional regulator [Rhodococcus]
-MI-----------------FKVGDTVVYPHHGAALIEAIETRTIK--GEQKE-YLVLK-
VA-QGD--LTVRVPAENAEYVGVRDVVGQEGLDKVFQVL-RAP--HTEEPT----NWSRR
YKAN-----LEK----LASGDVNKVAE-VV-RDL-----WRREQD-RG-LSAGEKRMLAK
ARQILVGELALAEGTDDVKAETML-----DE-V-LAAAS---------------------
-------------------
>gi|551242735|ref|WP_022863091.1| CarD family transcriptional regulator [Corynebacterium massiliense]
-ME-----------------FKVGEVVVYPHHGAAVIEDIEERQMG--GEKLE-YLVLH-
IN-QSD--LVVRVPIKNAKNVGVRDVVGKEGLEKVFSVL-REE--DVEEAG----NWSRR
YKAN-----QER----LASGDINKVAE-VV-RDL-----WRRDQG-KG-LSAGEKRMLGK
ARHILVGELALAKPVDEKKADTML-----EE-I-DATIERHRAAGLVDDKS---VTTDVS
DD-VDLDDLSFDDED----
>gi|696553377|ref|WP_033085579.1| CarD family transcriptional regulator [Nocardia seriolae]
-MI-----------------FKVGDTVVYPHHGAALIEAIETRTIK--GVQKE-YLVLK-
VA-QGD--LTVRVPAENAEYVGVRDVVGQEGLDKVFQVL-RAP--HTEEPT----NWSRR
YKAN-----LEK----LASGDVNKVAE-VV-RDL-----WRREQD-RG-LSAGEKRMLAK
ARQILVGELALAEGTDDIKAETLL-----DE-V-LAAAS---------------------
-------------------
>gi|644648174|ref|WP_025346809.1| MULTISPECIES: CarD family transcriptional regulator [Nocardia]
-MI-----------------FKVGDTVVYPHHGAALIEAIETRTIK--GVQKE-YLVLK-
VA-QGD--LTVRVPAENAEYVGVRDVVGQEGLDKVFQVL-RAP--HTEEPT----NWSRR
YKAN-----LEK----LASGDVNKVAE-VV-RDL-----WRREQD-RG-LSAGEKRMLAK
ARQILVGELALAEGTDDVKAETLL-----DE-V-LAAAS---------------------
-------------------
>gi|702654974|ref|WP_033232561.1| MULTISPECIES: CarD family transcriptional regulator [Rhodococcus]
-MI-----------------FKVGDTVVYPHHGAALIEAIETRTIK--GEQRE-YLVLK-
VA-QGD--LTVRVPADNAEYVGVRDVVGQEGLDKVFQVL-RAP--HTEEPT----NWSRR
YKAN-----LEK----LASGDVNKVAE-VV-RDL-----WRREQD-RG-LSAGEKRMLAK
ARQILVGELALAEGTDNEKAEIIL-----DE-V-LATAS---------------------
-------------------
>gi|836645351|ref|WP_047793597.1| CarD family transcriptional regulator [Peptococcaceae bacterium 1109]
-M------------------YNVGDNVVYPMHGAGVIEAIEEREVL--GERQK-YYIMAL
PI--GD--MKVMIPMDSVEEVGLRQVIDDEGVRRVYEIL-GGE--KTTMSS----NWNRR
YRAN-----MEK----IKSGDVFAVAE-VV-RNL-----TLRDQD-KG-LSTGERKMLET
ARQILISELVVASGSTEDEVNAKI-----AE-L-LS------------------------
-------------------
>gi|653366184|ref|WP_027506450.1| CarD family transcriptional regulator [Rhodococcus sp. UNC23MFCrub1.1]
-MI-----------------FKVGDTVVYPHHGAALIENIETRTIK--GEAKE-YLVLK-
VA-QGD--LTVRVPADNAEYVGVRDVVGQEGLDKVFQVL-RAP--HTEEPT----NWSRR
YKAN-----LEK----LASGDVNKVAE-VV-RDL-----WRREQD-RG-LSAGEKRMLAK
ARQILVGELALAEGTDEVRADSML-----DE-V-LAAAS---------------------
-------------------
>gi|505122530|ref|WP_015309632.1| hypothetical protein [Mycobacterium smegmatis]
-MI-----------------FKVGDTVVYPHHGAALIEAIETRTIK--GEQKE-YLVLK-
VA-QGD--LTVRVPAENAEYVGVRDVVGQEGLDKVFQVL-RAP--HTEEPT----NWSRR
YKAN-----LEK----LASGDVNKVAE-VV-RDL-----WRRDQE-RG-LSAGEKRMLAK
ARQILVGELALAENTDDAKAAIIL-----DE-V-LAAAS---------------------
-------------------
>gi|655243378|ref|WP_028654642.1| MULTISPECIES: CarD family transcriptional regulator [Nocardioidaceae]
-MT-----------------FTVGETVVYPNHGAAVIENIEMRTIK--GQERQ-YLVLRI
VA-QQD--LVVRVPADNLDLVGVRDVVDKDGLDRVFGVL-RAE--HVEEPT----NWSRR
YKAN-----LEK----LHSGDVMKVAE-VV-RDL-----WRRERD-RG-LSAGEKRMLAK
ARQILVSELALCENTNEDKAETIL-----DE-V-LAS-----------------------
-------------------
>gi|491658958|ref|WP_005515676.1| MULTISPECIES: CarD family transcriptional regulator [Rhodococcus]
-MI-----------------FKVGDTVVYPHHGAALIEAIETRTIK--GEQKE-YLVLK-
VA-QGD--LTVRVPAENAEYVGVRDVVGQEGLDKVFQVL-RAP--HTEEPT----NWSRR
YKAN-----LEK----LASGDVNKVAE-VV-RDL-----WRREQD-RG-LSAGEKRMLAK
ARQILVGELALAEGTDDAKAEIIL-----DE-V-LAAAS---------------------
-------------------
>gi|518010001|ref|WP_019180209.1| CarD family transcriptional regulator [Microbacterium yannicii]
-ML-----------------FEVGETVVYPHHGAATIIEVKDRIIK--GETKK-YLKLN-
VT-QGD--LIIEVPAENVDLVGVRDVIGQDGLDRVFEVL-RAP--FTEEPT----NWSRR
YKAN-----LEK----LASGDVIKVSE-VV-RDL-----WRRDQD-RG-LSAGEKRMLAK
AKQILISELALAEKTDEEKASVIL-----DE-V-LAS-----------------------
-------------------
>gi|490033550|ref|WP_003935974.1| MULTISPECIES: CarD family transcriptional regulator [Rhodococcus]
-MI-----------------FKVGDTVVYPHHGAALIEAIETRTIK--GEQKE-YLVLK-
VA-QGD--LTVRVPADNAEYVGVRDVVGQEGLDKVFQVL-RAP--HTEEPT----NWSRR
YKAN-----LEK----LASGDVNKVAE-VV-RDL-----WRREQD-RG-LSAGEKRMLAK
ARQILVGELALAEGTDDVKADSLL-----DE-V-LAAAS---------------------
-------------------
>gi|497805921|ref|WP_010120105.1| CarD family transcriptional regulator [Corynebacterium nuruki]
-ME-----------------FNIGDVVVYPHHGAAEIKGFEQRDFK--GKTVD-YLVLR-
IL-QGD--LEVRVPAANAEAVGVRDVVGEEGLQKVFSVL-RET--DVEEAG----NWSRR
YKAN-----QER----LASGDVNRVAE-VV-RDL-----WRRDQD-RG-LSAGEKRMLSK
ARQVLVGEIALAEGVDDEKADAVL-----KK-M-DETIVRHREEAAARRAAGVPSTTEGR
AS-VDLDD-ELDDSK----
>gi|737913441|ref|WP_035879449.1| CarD family transcriptional regulator [Cryobacterium sp. MLB-32]
-ML-----------------FEVGETVVYPHHGAATITEVKTRIIK--GEEKL-YLKLN-
VT-QGD--LTIEVPAENVDLVGVRDVIGREGLDKVFEVL-RAP--FTEEPT----NWSRR
YKAN-----LEK----LASGDVIKVSE-VV-RDL-----WRRDQD-RG-LSAGEKRMLAK
ARQILISELALAEKTDEEKASTVL-----DE-V-LAS-----------------------
-------------------
>gi|491421747|ref|WP_005279544.1| MULTISPECIES: CarD family transcriptional regulator [Corynebacterium]
-ME-----------------YKVGEVVVYPHHGAAVIEDIETREMG--GEELE-YLVLH-
IN-QSD--LVVRVPKKNADNVGVRDVVGKEGLEKVFSVL-RDE--DVEEAG----NWSRR
YKAN-----QER----LASGDINKVAE-VV-RDL-----WRRDQD-RG-LSAGEKRMLGK
ARTILVGELALAQPVDDKKADTMM-----EE-I-DATIERHRAAGLVDDQS---ITTDID
ND-IDLDDLSFDDED----
>gi|518945011|ref|WP_020100886.1| MULTISPECIES: CarD family transcriptional regulator [Mycobacterium]
-MI-----------------FKVGDTVVYPHHGAALIEAIETRTIK--GEQKE-YLVLK-
VA-QGD--LTVRVPAENAEYVGVRDVVGQEGLDKVFQVL-RAP--HTEEPT----NWSRR
YKAN-----LEK----LASGDVNKVAE-VV-RDL-----WRRDQE-RG-LSAGEKRMLAK
ARQILVGELALAENTDDAKAATIL-----DE-V-LAAAS---------------------
-------------------
>gi|518774334|ref|WP_019931623.1| MULTISPECIES: CarD family transcriptional regulator [Nocardia]
-MI-----------------FKVGDTVVYPHHGAALIEAIETRTIK--GVQKE-YLVLK-
VA-QGD--LTVRVPAENAEYVGVRDVVGQEGLDRVFQVL-RAP--HTEEPT----NWSRR
YKAN-----LEK----LASGDVNKVAE-VV-RDL-----WRREQD-RG-LSAGEKRMLAK
ARQILVGELALAEGTDDVKAETLL-----DE-V-LAAAS---------------------
-------------------
>gi|825930857|ref|WP_047154557.1| CarD family transcriptional regulator [Aneurinibacillus tyrosinisolvens]
-M------------------FQIGDKIVYPMHGAGVIEAIEEKEIL--GEKQQ-YYVMKM
PV--GN--MQVMIPMAKVTNLGIREVIDTHDMENVLMIL-RHE--ESDLST----NWNRR
YRMN-----MDK----MRTGDIFEVAH-VV-RDL-----MRRERE-KG-LSTGERKMLDN
ARQILLSELVLVKDMDQDQATDLL-----DQ-V-VN--S---------------------
-------------------
>gi|835572801|ref|WP_047565183.1| CarD family transcriptional regulator [Mesorhizobium sp. F7]
-ML-----------------FQVGETVVYPHHGAATIIEVKNRIIK--GEEKL-YLKLN-
VT-QGD--LTIEVPAENVDLVGVRDVIGQEGLDKVFEVL-RAP--FTEEPT----NWSRR
YKAN-----LEK----LASGDVIKVSE-VV-RDL-----WRRDQD-RG-LSAGEKRMLAK
ARQILISELALAEKTDEEKASTVL-----DE-V-LAS-----------------------
-------------------
>gi|746352670|ref|WP_039397345.1| CarD family transcriptional regulator [Microbacterium mangrovi]
-ML-----------------FEVGETVVYPHHGAATIIEVKERVIK--GETKK-YLKLN-
VT-QGD--LIIEVPAENVDLVGVRDVIGKEGLDRVFEVL-RAP--FTEEPT----NWSRR
YKAN-----LEK----LASGDVIKVSE-VV-RDL-----WRRDQD-RG-LSAGEKRMLAK
ARQILVSELALAEKTDEEQASLVL-----DE-V-LAS-----------------------
-------------------
>gi|696575164|ref|WP_033106646.1| CarD family transcriptional regulator [Microbacterium profundi]
-ML-----------------FEVGETVVYPHHGAATIIEVKDRVIK--GETKK-YLKLN-
VT-QGD--LIIEVPAENVDLVGVRDVIGQEGLDHVFEVL-RAP--FTEEPT----NWSRR
YKAN-----LEK----LASGDVIKVSE-VV-RDL-----WRRDQD-RG-LSAGEKRMLAK
ARQILISELALAEKCDEDKAGALL-----DE-V-LAS-----------------------
-------------------
>gi|494793032|ref|WP_007528440.1| MULTISPECIES: card like transcriptional regulator [Rhodococcus]
-MI-----------------FKVGDTVVYPHHGAALIEAIETRTIK--GEQKE-YLVLK-
VA-QGD--LTVRVPADNAEYVGVRDVVGQEGLDKVFQVL-RAP--HTEEPT----NWSRR
YKAN-----LEK----LASGDVNKVAE-VV-RDL-----WRREQD-RG-LSAGEKRMLAK
ARQILVGELALAEGTDDAKAEIIL-----DE-V-LAAAS---------------------
-------------------
>gi|755625292|ref|WP_042539766.1| CarD family transcriptional regulator [Microbacterium sp. MEJ108Y]
-ML-----------------FEVGETVVYPHHGAATIIEVKERIIK--GEAKK-YLKLN-
VT-QGD--LIIEVPAENVDLVGVRDVIGREGLDAVFEVL-RAP--FTEEPT----NWSRR
YKAN-----LEK----LASGDVIKVSE-VV-RDL-----WRRDQD-RG-LSAGEKRMLAK
ARQILISELALAEKTDEDKASALL-----DE-V-LAS-----------------------
-------------------
>gi|755775615|ref|WP_042574195.1| CarD family transcriptional regulator [Rhodococcus sp. MEB064]
-MI-----------------FKVGDTVVYPHHGAALIEAIETRTIK--GEAKE-YLVLK-
VA-QGD--LTVRVPADNAEYVGVRDVVGQEGLDKVFQVL-RAP--HTEEPT----NWSRR
YKAN-----LEK----LASGDVNKVAE-VV-RDL-----WRREQD-RG-LSAGEKRMLAK
ARQILVGELALAEGTDEVRADNML-----DE-V-LAAAS---------------------
-------------------
>gi|740681025|ref|WP_038466314.1| CarD family transcriptional regulator [Arthrobacter sp. PAMC25486]
-ML-----------------FEVGETVVYPHHGAAKIEEIKMRTVR--GEEKM-YLKLK-
VA-QGD--LTIEVPAENVDLVGVRDVVGKEGLAHVFEVL-RAE--FTEEPT----NWSRR
YKAN-----LEK----LASGDVIKVAE-VV-RDL-----WRRDND-RG-LSAGEKRMLAK
ARQILISELALAEKTDEDKAAEVL-----DE-V-LAS-----------------------
-------------------
>gi|551265879|ref|WP_022886081.1| CarD family transcriptional regulator [Glaciibacter superstes]
-ML-----------------FEVGETVVYPHHGAATITEVKKRIIK--GEEKL-YLKLN-
VT-QGD--LTIEVPAENVDLVGVRDVIGQEGLDKVFEVL-RAP--FTEEPT----NWSRR
YKAN-----LEK----LASGDVIKVSE-VV-RDL-----WRRDQD-RG-LSAGEKRMLAK
ARQILISELALAEKTDEEKASSVL-----DE-V-LAS-----------------------
-------------------
>gi|518057411|ref|WP_019227619.1| hypothetical protein [Sedimentibacter sp. B4]
-M------------------FNLGDKVVYPMHGAGVIETLESKEIL--GEVKS-YYVLKM
PI--GE--MKLMIPVDNVNNIGLRNIIDKSLVEGVYSIL-KQA--AVLNDS----NWNKR
FRDN-----MIK----MKTGDIFEVAQ-VV-RDL-----TYRDKE-KG-LSTGEKKMLVS
AKQMLVSEISLSTETDSNGIQEYL-----DN-I-INE-----DALNV-------------
-------------------
>gi|671485522|ref|WP_031480141.1| CarD family transcriptional regulator, partial [Desulfovibrio frigidus]
-------------------MFEISQLVVYPSQGVGEVERIESQEIS--GSTAE-FYIVRI
LS--NN--VTLMVPVSNAHNVGLRPVCSNKEALGIYECL-KDR--SDFTGYTG-QNWNRR
YREY-----SEK----LKSGDLQDVAY-VL-KEL-----FLIGRD-KE-LSFGERRLLEQ
AMGLVSMEMSFALEIEQDEAKEEI-----NA-L-FSDVLDKPAEE---------------
-------------------
>gi|740466509|ref|WP_038297898.1| CarD family transcriptional regulator [actinobacterium acMicro-4]
-ML-----------------FEVGETVVYPHHGAATITEVKTRTIR--GEKKM-YLKLN-
VK-QGD--LTIEVPAENVDLVGVRDVIGKEGLDKVFEVL-RAP--FTEEPT----NWSRR
YKAN-----LEK----LASGDVIKVSE-VV-RDL-----WRRDQD-RG-LSAGEKRMLAK
ARQILISELALAEKTDEEKASTVL-----DE-V-LAS-----------------------
-------------------
>gi|810932913|ref|WP_046362860.1| CarD family transcriptional regulator [Mycobacterium obuense]
-MI-----------------FKVGDTVVYPHHGAALIEAIETRTIK--GEQRE-YLVLK-
VA-QGD--LTVRVPADNAEYVGVRDVVGQEGLDKVFQVL-RAP--HTEEPT----NWSRR
YKAN-----LEK----LASGDVNKVAE-VV-RDL-----WRRDQE-RG-LSAGEKRMLAK
ARQILVGELALAENTDDAKASIIL-----DE-V-LAAAS---------------------
-------------------
>gi|518492876|ref|WP_019663083.1| MULTISPECIES: CarD family transcriptional regulator [Rhodococcus]
-MI-----------------FKVGDTVVYPHHGAALIEAIETRTIK--GEPKE-YLVLK-
VA-QGD--LTVRVPADNAEYVGVRDVVGQEGLDKVFQVL-RAP--HTEEPT----NWSRR
YKAN-----LEK----LASGDVNKVAE-VV-RDL-----WRREQD-RG-LSAGEKRMLAK
ARQILVGELALAEGTDQAKADTML-----DE-V-LAAAS---------------------
-------------------
>gi|656281892|ref|WP_029227545.1| CarD family transcriptional regulator [Caldicellulosiruptor acetigenus]
-M------------------YKVGDTIIHPLHGAGRIVEIVEEKVF--DSVQK-YYVVKI
LY--NG--MKVLVPVKSASEIGIRNVISEEEANRVFELL-KDN--SFKVDINSCGNYNKR
IREN-----QQK----LKSGNIYCVVE-VL-KML-----AMREKV-KG-LSTNEKMMFNT
AKQILVSELGLAKGLDIEEVERMV-----DS-I-LFELETAE------------------
-------------------
>gi|664484539|ref|WP_031004877.1| CarD family transcriptional regulator [Streptomyces sp. NRRL WC-3773]
-MT-----------------FKVGDTVVYPHHGAALIEAIETRQIK--GVDKT-YLVLK-
VA-QGD--LTVRVPADNAEFVGVRDVVGQDGLDRVFEVL-RAP--YAEEPT----NWSRR
YKAN-----LEK----LASVDVIKVAE-VV-RDL-----WRRERE-RG-LSAGEKRMLAK
ARQILVSELALAENTNEDKAEALL-----DE-V-LAS-----------------------
-------------------
>gi|653332930|ref|WP_027494344.1| MULTISPECIES: CarD family transcriptional regulator [Rhodococcus]
-MI-----------------FKVGDTVVYPHHGAALIEAIETRTIK--GEPRE-YLVLK-
VA-QGD--LTVRVPADNAEYVGVRDVVGQEGLDKVFQVL-RAP--HTEEPT----NWSRR
YKAN-----LEK----LASGDVNKVAE-VV-RDL-----WRREQD-RG-LSAGEKRMLAK
ARQILVGELALAEGTDQAKADTML-----DE-V-LATAS---------------------
-------------------
>gi|653089327|ref|WP_027339567.1| CarD family transcriptional regulator [Halonatronum saccharophilum]
-M------------------FEIGDKIVYPNHGAGTIVDIEEKEIL--GEKKQ-YYIMQL
PI--GE--MKVMIPKDNVEDIGLRNVVGGEVVSKVYQVL-EGE--QSEMSQ----NWNRR
FRAN-----TEK----IKTGDIFEVAE-VV-RNL-----TIRDII-KG-LSTGEKKMLSN
SRQILISELVLAEDKSEEEVEERI-----TE-I-F----ESQEFEEE-------------
-------------------
>gi|653618918|ref|WP_027629306.1| CarD family transcriptional regulator [[Clostridium] cellobioparum]
-M------------------YNVGDKIVYPMHGAGVIESIEEREIL--GKKCS-YYVMKI
PI--GD--LKVMIPTNNVNDIGIRDVISISEADRVFSAL-GSS--QHEFSA----NWNKR
YREN-----MVK----IKSGDIFEVAD-VV-RSL-----MQREKE-RG-LSTGERKMLTS
AKQILISELVLAKGLNQHEVENKI-----QE-Y-LYG-----------------------
-------------------
>gi|500038200|ref|WP_011718918.1| CarD family transcriptional regulator [Acidothermus cellulolyticus]
-MT-----------------FKVGETVVYPHHGAALIEAIETRVIN--GQEKT-YLVLK-
VA-QGD--LTVRVPAENAEFVGVRDVVSQDGLDRVFEVL-RAP--HTEEPT----NWSRR
YKAN-----LEK----LASGDVNKVAE-VV-RDL-----WRRDRD-RG-LSAGEKRMLAK
ARQILVSELALAEGTNEDKAEAIL-----DE-V-LGS-----------------------
-------------------
>gi|491467960|ref|WP_005325718.1| MULTISPECIES: CarD family transcriptional regulator [Corynebacterium]
-ME-----------------YKVGEVVVYPHHGAAVIEDIETREMG--GETLE-YLVLH-
IN-QSD--LVVRVPIKNADNVGVRDVVGKEGLEKVFSVL-RDE--DVEEAG----NWSRR
YKAN-----QER----LASGDINKVAE-VV-RDL-----WRRDQD-RG-LSAGEKRMLGK
ARTILVGELALAKPVDEKKADTMM-----EE-I-DATIERHRAAGLVDDKS---ITTDID
ND-IDLDDLSFDDED----
>gi|497840788|ref|WP_010154944.1| CarD family transcriptional regulator [Leucobacter chromiiresistens]
-MQ-----------------FEVGETVVYPHHGAAKIVAVKQRRLG--GREQT-FLTLQV
DE--DN--LTIEVPAENCELVGVRDVIDQQGLERVFDVL-RAP--FTEEPT----NWSRR
YKAN-----LEK----LASGDVFKVSE-VV-RDL-----WRRDRDIRA-LSAGEKRMLAK
ARQILVSEVALAERTDEASAGSLV-----DE-V-LAS-----------------------
-------------------
>gi|494136831|ref|WP_007076587.1| CarD family transcriptional regulator [Aeromicrobium marinum]
-MA-----------------FTVGETVVYPNHGAAVIEDIETRKIK--GEERD-YLVLRI
IA-QND--LVVRVPACNLDLVGVRDVVDADGLERVFSVL-RAE--HVEEPT----NWSRR
YKAN-----LEK----LHSGDVLKVAE-VV-RDL-----WRRDHE-RG-LSAGEKRMLAK
ARQILVSELALAENTNEDKAELRL-----DE-V-LAS-----------------------
-------------------
>gi|737881512|ref|WP_035848020.1| CarD family transcriptional regulator [Cryptosporangium arvum]
-MT-----------------FTVGETVVYPHHGAALIEAIETRTIK--GVEKQ-YLVLK-
VA-QGD--LTVRVPAENAEIVGVREVVGEEGLDRVFQVL-RAP--HTEEPT----NWSRR
YKAN-----LEK----LASGDVNKVAE-VV-RDL-----WRRDRE-RG-LSAGEKRMLAK
ARDILVGELALAEGTGKDDAELLL-----DK-V-LAS-----------------------
-------------------
>gi|736411393|ref|WP_034433955.1| CarD family transcriptional regulator [Clostridiales bacterium S5-A14a]
-M------------------FKIGDKILYPMHGAGIIERIDQIEAL--GELKD-YYVLKL
AV--GN--LDVMVPISSSEEVGIRHIVSEEFLEQVYDVL-SGK--SSAMPK----NWNRR
YREN-----MDL----LKTGDILNTAE-VV-RNL-----LRVDRV-KK-LSTGEKKMLKN
ARQILESEIVLVEGATADEVSAKV-----ES-Q-I-------------------------
MIDWHDED----LVEED--
>gi|636807738|ref|WP_024334014.1| CarD family transcriptional regulator [Desulfotignum balticum]
MGEKSKNTVANVNT-STKKEFAKGDLAVYPAHGVGCIESIESKEIN--GDTMN-FYMMKI
VE--NG--MVIMIPTSNVESVGLREVIAENEIPEVYKVM-QEK--VH-N-GDN-QTWNRR
YREY-----MDK----IKTGSIYDVAE-VF-RDL-----FQLKLE-KD-LSFGERKLLDT
AQNLLVQELSTAKDMDEISMMKEI-----EN-L-FQ------------------------
-------------------
>gi|836681323|ref|WP_047829197.1| CarD family transcriptional regulator [Peptococcaceae bacterium CEB3]
-M------------------FQVGDKVVYPMHGAGIIEAIEEREVL--GEIRQ-YYVMHL
PV--GN--MKVLVPLNNVGPLGLRGVISKAEVQGVLRVL-KDE--AVVSTL----AWNRR
YRAN-----LEK----IRSGNILDVAE-VV-RSL-----AQREKD-KG-LSTGEKKMFEN
ACQILVSELVLAEESEEIQVRQWL-----NK-V-LA------------------------
-------------------
>gi|551258711|ref|WP_022878946.1| CarD family transcriptional regulator [Microbacterium sp. B19]
-ML-----------------FEVGETVVYPHHGAATIIEVKERVIK--GETKK-YLKLN-
VT-QGD--LVIEVPAENVDLVGVRDVIGKEGLDRVFEVL-RAP--FTEEPT----NWSRR
YKAN-----LEK----LASGDVIKVSE-VV-RDL-----WRRDQD-RG-LSAGEKRMLAK
ARQILVSELALAEKTDEDRASVVL-----DE-V-LAS-----------------------
-------------------
>gi|505138797|ref|WP_015325899.1| hypothetical protein [Halobacteroides halobius]
-M------------------FEIGDEIVYPNHGAGTIIDIEEKEIL--GETKK-YYIMQL
PI--GE--MKVMIPKDNIEEVGIRNVIDQEIAEKVYYVL-SGE--QSEMSQ----NWNRR
YRAN-----SEK----IKTGDIFEVAE-VV-RNL-----TIRDII-KG-LSTGEKKMLSN
SRQILISELVLAEDRSQEEIEEKI-----EE-I-F----AEQDFDEE-------------
-------------------
>gi|515768816|ref|WP_017201416.1| MULTISPECIES: CarD family transcriptional regulator [Microbacterium]
-ML-----------------FEVGETVVYPHHGAATIIEVKERIIK--GEAKK-YLKLN-
VT-QGD--LIIEVPAENVDLVGVRDVIGKEGLDHVFEVL-RAP--FTEEPT----NWSRR
YKAN-----LEK----LASGDVIKVSE-VV-RDL-----WRRDQD-RG-LSAGEKRMLAK
ARQILISELALAEKTDEDKAGALL-----DE-V-LAS-----------------------
-------------------
>gi|772561256|ref|WP_045254312.1| CarD family transcriptional regulator [Microbacterium foliorum]
-ML-----------------FEVGETVVYPHHGAATIIEVKERIIK--GEAKK-YLKLN-
VT-QGD--LIIEVPAENVDLVGVRDVIGREGLDHVFEVL-RAP--FTEEPT----NWSRR
YKAN-----LEK----LASGDVIKVSE-VV-RDL-----WRRDQD-RG-LSAGEKRMLAK
ARQILISELALAEKTDEDKAGALL-----DE-V-LAS-----------------------
-------------------
>gi|494023668|ref|WP_006965915.1| transcriptional regulator [Desulfotignum phosphitoxidans]
MGEKSKNTGANVNT-STKKEFAKGDLAVYPAHGVGCIESIESKEIN--GDTMN-FYMMKI
VE--NG--MVIMIPTSNVESVGLREVIAENEIPEVYKVM-QEK--VH-N-GDN-QTWNRR
YREY-----MDK----IKTGSIYDVAE-VF-RDL-----FQLKLE-KD-LSFGERKLLDT
AQNLLVQELSTAKDMDEISMMKEI-----EN-L-FQ------------------------
-------------------
>gi|499072226|ref|WP_010851124.1| transcriptional regulator, CarD-like regulator [Tetrasphaera elongata]
-MV-----------------FTVGETVVYPHHGAARIEEINTRTIR--GEEKL-YLKLK-
VA-QGD--LVIEVPAENCDLVGVRDVVSKEGLDRVFEVL-RAP--FAEEPT----NWSRR
FKAN-----LEK----LASGDVIKVAE-VV-RDL-----WRRDKD-RG-LSAGEKRMLAK
ARQILVSELALAEKTDEEKAEIRL-----DE-V-LAS-----------------------
-------------------
>gi|828149134|ref|WP_047240888.1| CarD family transcriptional regulator [Corynebacterium epidermidicanis]
-MD-----------------FKVGDVVVYPHHGAARIEAIEQRELG--GQQME-YLVLQ-
IR-QSD--LTVRVPAKNAELVGVRDVVGEEGLQKVFSVL-REV--DVEEAG----NWSRR
YKAN-----QER----LASGDVNKVAE-VV-RDL-----WRRDQD-RG-LSAGEKRMLAK
ARQVLVGELALAETVDEAKADEIL-----AQ-M-DATVERHRAT--AQEEEPKKEIDDFD
---VDLDDLNFDDED----
>gi|506360563|ref|WP_015880282.1| MULTISPECIES: CarD family transcriptional regulator [Exiguobacterium]
-------------------MFKTGDLIIYSTHGVCRIDDISDKTVA--GETKS-YYTLHP
IN-NSQK-LQISIPVDNDNVM-MLTLLEADEASEILESF-RSP--GVEWNP----HSNNR
NREF-----LNV----VHSGNRHEIAQ-VV-NTLSRRQIEALQAN-KK-LYEQDRKILEN
AKTILVKELSLALERSESDIERTI-----GEYL--HESMATLTP----------------
-------------------
>gi|490764973|ref|WP_004627208.1| CarD family transcriptional regulator [[Clostridium] termitidis]
-M------------------YNVGDKIVYPMHGAGIIESIEEREIL--GKKCS-YYVMKI
PI--GD--LKVMIPTNNVNDIGIRDVISISEADRVFSAL-GSS--QHEFSA----NWNKR
YREN-----MVK----IKSGDIFEVAD-VV-RSL-----MQREKE-RG-LSTGERKMLTS
AKQILISELVLAKGLNQHEVEDKI-----QE-Y-LYG-----------------------
-------------------
>gi|736415072|ref|WP_034437507.1| CarD family transcriptional regulator [Clostridiales bacterium S5-A11]
-M------------------FSIGDKVVYPIHGAGVIADIQEKEVL--GEVQE-YYILKM
PT--NH--MNVMVPVSQIKKLGVREILSKEEMDQVFEIFSQED--QSKLPK----NWNRR
YRYN-----MDR----IKSGDIEEIAR-VV-LCL-----ENLDQE-KN-LSTGERKMLNN
AKQIIISEMILVYDKDQEELSDLI-----DH-A-IFS---------KQ------------
-------------------
>gi|514354468|ref|WP_016546188.1| hypothetical protein [Leptospira wolffii]
MAGKK---------KQSGYDHAVGDYVVYPIHGVGEITEIAKKVIL--GKKKE-CYVMEI
QG--SK--MKVMIPVDKAKQVGIRPIIDKKDIKKVINLL-KKD--EIDT---E-EDWKIR
YQNN-----LNK----IKSGSIFEVAD-VC-RNL-----FRRANG-KE-LSIMERKLYES
AYNLVKMEVALSKGVSQEEAGNLV-----SD-V-LASA---FAVGDKVPVAAVD------
------ID------EE---
>gi|545636159|ref|WP_021749886.1| MULTISPECIES: hypothetical protein [Oscillibacter]
-M------------------FSVGDLVVHPMHGAGVIDAIVQEKVA--GSTQD-YYVFKM
PV--GG--LLLKIPTANSQTIGVRSVIQRPEAEALIAAI-PSL--AVEESS----NWNKR
YREN-----LLR----MKSGDLYEVAR-VI-KGL-----MFRERK-RG-LSNGERKMLHT
ARQILLSELVLAEDSGYEEVERRV-----EQ-A-MLQ-----TPEIQR------------
-------------------
>gi|505585097|ref|WP_015677672.1| hypothetical protein [Leptospira yanagawae]
MATKKLNE------KTKEPKFKVGDYVVYPIHGVGEVTEVAKKLIL--GKKKD-CYSLEI
QG--SK--MKVSIPVDRAIDVGIRSIIDKKEIKKVLTLL-KKD--EVDT---E-EDWKVR
YQNN-----MNK----IKSGSIFEVAD-VC-RNL-----YRRAYG-KE-LSIMERKLYES
AYNLVKMEIALSKGVPQEEAGNIV-----SD-V-LAASVQGITPPPPPKDLDDD------
------LD------LE---
>gi|551280649|ref|WP_022900759.1| CarD family transcriptional regulator [Humibacter albus]
-ML-----------------FEVGETVVYPHHGAATITEVKKRVIK--GEEKV-YLKLN-
VT-QGD--LTIEVPAENVDLVGVRDVIGKEGLDRVFEVL-RAE--FTEEPT----NWSRR
YKAN-----LEK----LASGDVIKVSE-VV-RDL-----WRRDQD-RG-LSAGEKRMLAK
ARQILISELALAEKTDEEQASVVL-----DE-V-LAS-----------------------
-------------------
>gi|516825772|ref|WP_018117975.1| CarD family transcriptional regulator [Corynebacterium mastitidis]
-MD-----------------FKVGDVVVYPHHGAAVIENMEQREIG--GETLE-YLVLK-
IN-QSD--LVVRVPVKNAELVGVRDVVGDEGLRTVFGML-RET--DVEEAG----NWSRR
YKAN-----QER----LASGDVNKVAE-VV-RDL-----WRRDQD-RG-LSAGEKRMLAK
ARQILVGEIALADTEDKEKADAFL-----TE-V-DEAIKRHKEAAGISTTDAEVKSEDID
---VNLDDLNFDDEDE--D
